# Supplementary material for: Single genome retrieval of context-dependent variability in mutation rates for human germline
Source: BMC Genomics. 2017 Jan 13;18:81. doi: 10.1186/s12864-016-3440-5 (PMC5237266; doi:10.1186/s12864-016-3440-5)
Supplement: Additional file 2 — Supplementary numerical data. The raw data on the substitution rate constants in the reference L1 sequence (data 1), the resulting Trek database processed with (data 2) and without (data 3) the strand-symmetry considerations, the k-mer content for the masked and unmasked human genomes (data 4), the full set of 7-mer sequences with the respective cancer enrichment scores and basal substitution propensity values (data 5), and the GBM parameters that were minimising the error of the tree-based test models (data 6). The file is in the plain TXT format. (TXT 3266 kb) [file 12864_2016_3440_MOESM2_ESM.txt]

# The description of different parts (data_[1 to 6]) of this data file is provided
# in the corresponding section of the Supplementary Information PDF file.


#** data_1 **#
# subst.type is in ij format denoting the i->j substitution.
subst.type pos.L1 base sequence.context rate correl.coef t.value
AG 5255 A CCAAAAAACAC 0.575802640101713 0.942057413888494 4.86416198425627
AG 5257 A AAAAAACACAT 0.688201609457479 0.952441175487867 5.41370086132805
AG 5259 A AAAACACATGA 0.559999001624772 0.946430664587309 5.07658698735156
AG 5261 A AACACATGAAG 1.57914655602608 0.961901803989161 6.09397302371761
AG 5264 A ACATGAAGAAA 0.334033544530129 0.890934522069354 3.39800893102627
AG 5265 A CATGAAGAAAT 0.729017317718458 0.930012742254504 4.38288372766516
AG 5267 A TGAAGAAATGC 0.215554799727013 0.945278954463161 5.01825214380422
AG 5268 A GAAGAAATGCT 0.313393487722229 0.918073083210282 4.01136333865129
AG 5269 A AAGAAATGCTC 0.606473084985526 0.926215113261654 4.25536081438068
AG 5275 A TGCTCATCATC 0.865180664294232 0.855270412642739 2.85878703830082
AG 5278 A TCATCATCACT 0.670156052367413 0.907866607498011 3.75059469487768
AG 5281 A TCATCACTGGC 0.450322339114945 0.931484034712249 4.4350098766191
AG 5288 A TGGCCATCAGA 0.831162666968237 0.896191424342524 3.4986758402261
AG 5291 A CCATCAGAGAA 0.429705525893138 0.981214468545548 8.80941526091964
AG 5293 A ATCAGAGAAAT 0.132322442354897 0.872806748933999 3.09742076998477
AG 5295 A CAGAGAAATGC 0.325524726107849 0.977957889506829 8.11233121172602
AG 5297 A GAGAAATGCAA 0.376684436414402 0.939963689788841 4.77054401968444
AG 5301 A AATGCAAATCA 0.232225203281606 0.959937347770847 5.93352222352977
AG 5302 A ATGCAAATCAA 0.300885841332405 0.922891147838131 4.15127628524144
AG 5303 A TGCAAATCAAA 0.443353270739178 0.988790845689237 11.4705458259182
AG 5306 A AAATCAAAACC 0.563130817227744 0.978541356867343 8.22557218048899
AG 5307 A AATCAAAACCA 0.132956615305224 0.86713580020297 3.01547549015784
AG 5308 A ATCAAAACCAC 0.0875700424149568 0.796240883016567 2.27962959587944
AG 5309 A TCAAAACCACT 0.472951175897755 0.951498990815145 5.35684902028332
AG 5312 A AAACCACTATG 0.992007207240181 0.987950885136821 11.056446901924
AG 5315 A CCACTATGAGA 3.71737884827397 0.993245817465581 14.8269063626099
AG 5318 A CTATGAGATAT 0.451064474137769 0.949279481877364 5.22908648689073
AG 5320 A ATGAGATATCA 0.675930039209586 0.963366854805353 6.22177779004069
AG 5322 A GAGATATCATC 0.720033269022078 0.955455067264388 5.60722290610301
AG 5325 A ATATCATCTCA 0.933271512925793 0.991549522976549 13.2385027359623
AG 5330 A ATCTCACACCA 0.173272125347976 0.812398290574232 2.41315051344296
AG 5332 A CTCACACCAGT 1.07170934776165 0.845711619122456 2.74494970154724
AG 5339 A CAGTTAGAATG 0.562519620160854 0.992400136215637 13.9687085799594
AG 5341 A GTTAGAATGGC 0.298686978355438 0.966830116823912 6.55624843341322
AG 5342 A TTAGAATGGCA 0.303797242017582 0.863651462315264 2.96750562306096
AG 5351 A CAATCATTAAA 0.497497322662136 0.943460460836447 4.92969834063272
AG 5354 A TCATTAAAAAG 0.551334323519251 0.991928260497429 13.5494128422748
AG 5355 A CATTAAAAAGT 0.485644866428594 0.961026533279121 6.02101558939487
AG 5356 A ATTAAAAAGTC 0.313495324284481 0.947624764167214 5.13903279517303
AG 5358 A TAAAAAGTCAG 0.435644517180386 0.946148616844085 5.06213302982129
AG 5362 A AAGTCAGGAAA 0.503841266799102 0.974248227284839 7.48386264229786
AG 5366 A CAGGAAACAAC 0.189466387793274 0.93724956550539 4.65601874813867
AG 5367 A AGGAAACAACA 0.598430420821262 0.943958679343707 4.95354275780305
AG 5369 A GAAACAACAGG 0.664268861913437 0.95351524487318 5.48055565300927
AG 5370 A AAACAACAGGT 1.01836454602918 0.938896408413652 4.72462814665012
AG 5372 A ACAACAGGTGC 0.256725120117314 0.901483161788496 3.60758665734814
AG 5381 A GCTGGAGAGGA 0.423076536322253 0.907666754077678 3.74590491059
AG 5383 A TGGAGAGGATG 0.347728277538576 0.882006973807385 3.24185706221919
AG 5386 A AGAGGATGTGG 0.385047051686074 0.825555113131089 2.53384533602474
AG 5392 A TGTGGAGAAAT 0.391944578775214 0.989131575526437 11.6519776146348
AG 5394 A TGGAGAAATAG 0.155628713777815 0.74649911129897 1.94319325718921
AG 5395 A GGAGAAATAGG 0.176760211185745 0.925542867520695 4.23377151560359
AG 5396 A GAGAAATAGGA 0.484703944188352 0.882511308569752 3.25022986316309
AG 5398 A GAAATAGGAAC 0.733076006594044 0.980211383588729 8.57663400800953
AG 5401 A ATAGGAACACT 0.328142758050289 0.880837058741994 3.22262677953868
AG 5402 A TAGGAACACTT 0.504727721305442 0.959044532840615 5.86436921178879
AG 5404 A GGAACACTTTT 2.68245041694786 0.702146849140784 1.70800432756948
AG 5410 A CTTTTACACTG 0.48363445201907 0.920277126292954 4.07385744808802
AG 5412 A TTTACACTGTT 0.690108889787239 0.987250687343367 10.7428214682679
AG 5424 A GTGGGACTGTA 0.418851563098175 0.951005233889007 5.32769645316256
AG 5429 A ACTGTAAACTA 0.54942168751268 0.942084203070396 4.86539161949582
AG 5430 A CTGTAAACTAG 0.165651697594257 0.720005522885465 1.79703610138202
AG 5431 A TGTAAACTAGT 0.483155929143609 0.989136496248334 11.6546598135932
AG 5434 A AAACTAGTTCA 2.35262967285035 0.716860070793601 1.78084863783081
AG 5439 A AGTTCAACCAT 0.406718822874266 0.89812418728924 3.53752212696865
AG 5440 A GTTCAACCATT 1.22904547224463 0.946812479996281 5.09633150258111
AG 5443 A CAACCATTGTG 0.527394548799294 0.932638099798698 4.47704384132037
AG 5450 A TGTGGAAGTCA 0.199716569477613 0.773459483794132 2.11356017870112
AG 5451 A GTGGAAGTCAG 0.151590116968822 0.882749079878052 3.2541948178192
AG 5464 A TGGCGATTCCT 0.399742851222916 0.987509982916075 10.8559028083172
AG 5471 A TCCTCAGGGAT 0.602860876354669 0.980638107487985 8.67347089561411
AG 5475 A CAGGGATCTAG 0.450079312992023 0.94669012614959 5.08998185803478
AG 5479 A GATCTAGAACT 0.905289404797327 0.989498727598797 11.8572253135759
AG 5481 A TCTAGAACTAG 0.269263176666767 0.876801278196246 3.15827218388677
AG 5482 A CTAGAACTAGA 0.749748830368362 0.989999142149513 12.1548715548795
AG 5488 A CTAGAAATACC 0.268764725201741 0.872708263399308 3.09595433594255
AG 5491 A GAAATACCATT 0.99873573072045 0.99650416684444 20.6599510119388
AG 5494 A ATACCATTTGA 0.828353931169625 0.995336347483559 17.8714315556923
AG 5503 A GACCCAGCCAT 0.293538469439806 0.889883057746746 3.37869530463374
AG 5507 A CAGCCATCCCA 0.61479839816127 0.923798952386211 4.17905204496437
AG 5512 A ATCCCATTACT 0.67281764557588 0.924518887213388 4.20142078247337
AG 5515 A CCATTACTGGG 0.752879913416369 0.970719868853556 6.99931581832257
AG 5522 A TGGGTATATAC 1.12811486413799 0.984400395017592 9.69082952212385
AG 5524 A GGTATATACCC 0.95794164712238 0.995822709500262 18.8901033617856
AG 5526 A TATATACCCAA 0.629714022527282 0.989305432280943 11.7478574868301
AG 5530 A TACCCAAAGGA 0.477578202822308 0.971311353740337 7.07434854584838
AG 5531 A ACCCAAAGGAC 1.0555394596991 0.962249380980819 6.12363263175146
AG 5532 A CCCAAAGGACT 0.36843516436623 0.962231275278051 6.12207772118101
AG 5538 A GGACTATAAAT 0.777437383784099 0.904751123559356 3.67909251281047
AG 5541 A CTATAAATCAT 0.0991612693391485 0.77375977425701 2.11560440177588
AG 5542 A TATAAATCATG 1.16783426568769 0.923390328283921 4.16649086655177
AG 5545 A AAATCATGCTG 0.592095007253153 0.968177268423131 6.70061515897588
AG 5553 A CTGCTATAAAG 2.16132342992007 0.996170477808577 19.7343662904217
AG 5555 A GCTATAAAGAC 0.814032580793187 0.984860799336866 9.84054108365688
AG 5557 A TATAAAGACAC 0.661777894814739 0.990318018434349 12.3563996142427
AG 5559 A TAAAGACACAT 2.14315842504192 0.8010177848994 2.31759024824144
AG 5561 A AAGACACATGC 0.485978648017839 0.986321751744996 10.3642814516265
AG 5563 A GACACATGCAC 0.767540780580363 0.981119500818297 8.78659203834835
AG 5567 A CATGCACACGT 0.379258778473392 0.878819710775508 3.19008217303741
AG 5569 A TGCACACGTAT 0.7468674435561 0.973064590762346 7.31088337533715
AG 5573 A CACGTATGTTT 1.10057304271646 0.93905669146112 4.73144909401054
AG 5579 A TGTTTATTGCG 0.396764875502667 0.94271534288649 4.89460284989696
AG 5587 A GCGGCACTATT 0.586080699776766 0.983843186648004 9.51820349622518
AG 5590 A GCACTATTCAC 1.09798177963813 0.942965784182203 4.90632426850244
AG 5594 A TATTCACAATA 0.614159498659843 0.971475404649198 7.09556543376232
AG 5597 A TCACAATAGCA 0.986597957735101 0.993492044865146 15.1076005252861
AG 5599 A ACAATAGCAAA 0.181889960884653 0.933872941230225 4.52319017468345
AG 5602 A ATAGCAAAGAC 0.662204699900184 0.987112943844056 10.6841342755528
AG 5604 A AGCAAAGACTT 0.35436619922366 0.963983375411925 6.27783306928819
AG 5606 A CAAAGACTTGG 0.343935706363743 0.996864354889589 21.8202117237698
AG 5613 A TTGGAACCAAC 0.608123297815925 0.995087641999548 17.4098875516733
AG 5616 A GAACCAACCCA 0.230609447219376 0.919090271909867 4.03990101195669
AG 5617 A AACCAACCCAA 0.600955924467598 0.936931281483132 4.64305957916306
AG 5621 A AACCCAAATGT 0.397431960703787 0.928103266180029 4.31754827894313
AG 5622 A ACCCAAATGTC 0.924666599022488 0.936991383383653 4.64549939433734
AG 5623 A CCCAAATGTCC 0.600965200716202 0.99168083516764 13.3439009873256
AG 5629 A TGTCCAACAAT 0.59919054664139 0.906553173832493 3.72003624354282
AG 5632 A CCAACAATGAT 0.523476656313752 0.92420049046883 4.191490283811
AG 5633 A CAACAATGATA 4.65100601181893 0.835686059196196 2.63552641921736
AG 5636 A CAATGATAGAC 0.702461142105496 0.965612741547018 6.43303418741031
AG 5638 A ATGATAGACTG 0.519833962002876 0.959219355598706 5.87773480721515
AG 5640 A GATAGACTGGA 0.574473865917515 0.966448459215017 6.5169112533905
AG 5645 A ACTGGATTAAG 0.550003595487085 0.9667340905852 6.54628845167646
AG 5648 A GGATTAAGAAA 0.344529159315545 0.971653796576299 7.11884275140835
AG 5651 A TTAAGAAAATG 0.638070341571644 0.999824955296492 92.5580338850223
AG 5652 A TAAGAAAATGT 0.115477137406115 0.921018594879577 4.09544231842642
AG 5653 A AAGAAAATGTG 0.199277656295269 0.883591635674509 3.26833641928602
AG 5654 A AGAAAATGTGG 0.349973261522951 0.984724077178794 9.79538222683422
AG 5661 A GTGGCACATAT 0.334274128889368 0.927996966519117 4.31398483421802
AG 5663 A GGCACATATAC 0.757837013885905 0.966017577686183 6.47328594686897
AG 5665 A CACATATACAC 0.679623162411556 0.974137343625419 7.46716199240323
AG 5667 A CATATACACCA 0.902530575219277 0.982323035074165 9.08916299496036
AG 5672 A ACACCATGGAA 1.26466137219925 0.996149662734997 19.6806429997892
AG 5676 A CATGGAATACT 0.307887879724656 0.957394957600589 5.7422491170783
AG 5677 A ATGGAATACTA 0.446616089400802 0.866677987498747 3.00907325126387
AG 5679 A GGAATACTATG 0.636612428636517 0.948948620893305 5.21073985808674
AG 5682 A ATACTATGCAG 0.851218942804943 0.987379498454937 10.7985644077775
AG 5686 A TATGCAGCCAT 0.457133893460186 0.966515549030438 6.52377822831247
AG 5690 A CAGCCATAAAA 0.72713966033168 0.958732174521656 5.84069608110488
AG 5692 A GCCATAAAAAA 1.10847832156213 0.971614124968493 7.11364754178478
AG 5693 A CCATAAAAAAT 0.485698904992538 0.907568985580026 3.74361593790813
AG 5694 A CATAAAAAATG 0.577286842176056 0.867309393431619 3.01791113026593
AG 5695 A ATAAAAAATGA 0.360894380278246 0.922061279004382 4.1262939192775
AG 5696 A TAAAAAATGAT 0.279299471103781 0.934016034942197 4.5286183252183
AG 5697 A AAAAAATGATG 2.87022896106043 0.840158642888235 2.68317942331209
AG 5700 A AAATGATGAGT 0.614143124574575 0.972050180602996 7.17134851213366
AG 5703 A TGATGAGTTCA 0.267375754145772 0.805646988216861 2.35555556817302
AG 5719 A TTTGTAGGGAC 1.02387098635935 0.996738887337328 21.3943201463226
AG 5723 A TAGGGACATGG 0.467765425814243 0.951875656899049 5.37938176751382
AG 5725 A GGGACATGGAT 1.154686423638 0.962039203395244 6.10564990265333
AG 5729 A CATGGATGAAA 0.58239636086872 0.948175022947658 5.1685127676652
AG 5732 A GGATGAAATTG 0.371704968327886 0.950318953924725 5.28788293566241
AG 5733 A GATGAAATTGG 0.260109005663114 0.915111318682249 3.93108694418734
AG 5739 A ATTGGAAACCA 0.209040824299135 0.831987982037948 2.59744401832844
AG 5740 A TTGGAAACCAT 0.261521815050012 0.940981278058731 4.81544067244625
AG 5741 A TGGAAACCATC 0.72164393130261 0.806394891630669 2.36180284261982
AG 5744 A AAACCATCATT 0.981493668574756 0.975294630477251 7.64688998210723
AG 5747 A CCATCATTCTC 0.408355632519403 0.949263146375055 5.2281765646677
AG 5753 A TTCTCAGTAAA 0.482333939096139 0.935797607392225 4.59766132510543
AG 5756 A TCAGTAAACTA 0.253959415967167 0.855540832742065 2.86215769406426
AG 5757 A CAGTAAACTAT 0.28015877695989 0.989478823927504 11.8458253918766
AG 5758 A AGTAAACTATC 0.484263913447531 0.955190139381104 5.58945111502509
AG 5761 A AAACTATCGCA 2.28806175870773 0.968169480048457 6.69975470718549
AG 5766 A ATCGCAAGAAC 0.546516259181436 0.969831596016428 6.89074595846555
AG 5767 A TCGCAAGAACA 1.42411337783728 0.803564478166861 2.33832842328541
AG 5770 A CAAGAACAAAA 0.507240855186822 0.957366420699854 5.74019774293054
AG 5772 A AGAACAAAAAA 0.893190130872698 0.991547147297186 13.2366184414662
AG 5774 A AACAAAAAACC 0.533438572702571 0.981936676803415 8.98877264073556
AG 5775 A ACAAAAAACCA 0.26230827923842 0.950434414511294 5.29452477442394
AG 5776 A CAAAAAACCAA 0.196426103906111 0.941630139643227 4.84466106186572
AG 5777 A AAAAAACCAAA 0.756773106798246 0.97638515550947 7.82804761643344
AG 5780 A AAACCAAACAC 0.566901026787959 0.955550598680644 5.61366936073992
AG 5781 A AACCAAACACC 0.594050229585526 0.884490443447739 3.28358183356436
AG 5782 A ACCAAACACCG 0.490070901674328 0.964025094266532 6.28167723719242
AG 5784 A CAAACACCGCA 0.726255864407079 0.995238167748629 17.6849254053742
AG 5789 A ACCGCATATTC 1.9802054334836 0.980003032693447 8.53047178779666
AG 5797 A TTCTCACTCAT 0.605695201760931 0.919944206618914 4.06425949501566
AG 5801 A CACTCATAGGT 1.03371675706789 0.980285342769348 8.59319435860212
AG 5803 A CTCATAGGTGG 0.477159095581122 0.996745740459534 21.4169458720788
AG 5811 A TGGGAATTGAA 0.371546154909899 0.802764856362387 2.33177846444814
AG 5815 A AATTGAACAAT 0.289943670896408 0.942411006337634 4.88045898142615
AG 5816 A ATTGAACAATG 0.572836749683129 0.92840004844317 4.32753760755017
AG 5818 A TGAACAATGAG 0.433310022171148 0.879439189236398 3.19999443325048
AG 5819 A GAACAATGAGA 1.88428292626326 0.936469806949372 4.62443792915288
AG 5822 A CAATGAGATCA 0.656818546411126 0.799177145999292 2.30282085004676
AG 5824 A ATGAGATCACA 0.267619293754188 0.814051571913445 2.42768019938564
AG 5827 A AGATCACATGG 0.608076252538812 0.930912371690048 4.41456590471808
AG 5833 A CATGGACACAG 0.480780917807899 0.904510470131143 3.67370826980095
AG 5835 A TGGACACAGGA 0.730906541337615 0.95300743166301 5.44866837366931
AG 5837 A GACACAGGAAG 0.86033510098713 0.948462371499392 5.18408968430651
AG 5846 A AGGGGAATATC 1.29569681093806 0.82236964905292 2.50351891571909
AG 5847 A GGGGAATATCA 0.966826640618638 0.991083470104581 12.8833317950656
AG 5849 A GGAATATCACA 1.04118442436194 0.987520058479848 10.8603674093776
AG 5852 A ATATCACACTC 0.471450361060306 0.948725898855531 5.19848718038778
AG 5854 A ATCACACTCTG 0.36672646123614 0.805116511578528 2.3511439449116
AG 5898 A ATAGCATTGGG 0.714742213875955 0.96065993295655 5.99116968598685
AG 5904 A TTGGGAGATAT 0.518199584693335 0.951131554019329 5.33511366503875
AG 5906 A GGGAGATATAC 0.798177106015485 0.992568060186752 14.1274327646647
AG 5908 A GAGATATACCT 0.443135618244201 0.730418553359929 1.85230219907015
AG 5910 A GATATACCTAA 1.22281517575205 0.982470177573142 9.12825815771148
AG 5914 A TACCTAATGCT 0.477857619593522 0.931733166847811 4.44399678495797
AG 5915 A ACCTAATGCTA 0.471435376074555 0.986281675699224 10.3488154203504
AG 5925 A AGATGACACGT 0.526727705086168 0.980958484071903 8.74828268163572
AG 5941 A GGTGCAGCGCA 0.509023143710103 0.990849924548052 12.715601498446
AG 5946 A AGCGCACCAGC 0.414416353706626 0.98275583942842 9.20556846803465
AG 5949 A GCACCAGCATG 0.165972134476539 0.903600950785187 3.65353249881243
AG 5952 A CCAGCATGGCA 0.787495381076894 0.794385553701607 2.26520374362062
AG 5957 A ATGGCACATGT 1.75236302114958 0.811967260122881 2.40939073051124
AG 5959 A GGCACATGTAT 1.05411659135629 0.950408314133502 5.29302138007387
AG 5963 A CATGTATACAT 1.35047697897519 0.999459977808987 52.6821965537665
AG 5965 A TGTATACATAT 0.944703788973216 0.984635758136165 9.76652930146783
AG 5969 A TACATATGTAA 1.01736013798114 0.990149400519912 12.2486206824038
AG 5973 A TATGTAACTAA 0.442760094454426 0.811838715792942 2.40827170928817
AG 5974 A ATGTAACTAAC 0.543939429254891 0.982207178016865 9.05871907958683
AG 5977 A TAACTAACCTG 0.228542791422317 0.760336501230708 2.02753179156348
AG 5978 A AACTAACCTGC 0.440131835867877 0.759416012195472 2.02172810106826
AG 5984 A CCTGCACAATG 0.288407989272014 0.793662295576663 2.25962691668951
AG 5993 A TGTGCACATGT 0.630014427940254 0.986233896254367 10.3304642376339
AG 5995 A TGCACATGTAC 1.29576198822857 0.987902361970783 11.0338438435212
AG 5999 A CATGTACCCTA 0.722327483446153 0.9816569060193 8.91804840844658
AG 6004 A ACCCTAAAACT 0.797482351463947 0.983031067206553 9.28187780647299
AG 6006 A CCTAAAACTTA 0.330143643892229 0.953892673734818 5.50458800118646
AG 6007 A CTAAAACTTAG 0.419870966213977 0.943624669074073 4.93752332217807
AG 6011 A AACTTAGAGTA 0.896746747599184 0.975980216810874 7.75935826096578
AG 6013 A CTTAGAGTATA 0.423911650088046 0.945384277825681 5.02351220463049
AG 6016 A AGAGTATAATA 1.56634251292971 0.962277208092233 6.12602455310965
AC 5259 A AAAACACATGA 0.237765829520719 0.844338872522846 2.72939860830297
AC 5261 A AACACATGAAG 0.160025261636577 0.921900788579781 4.12150666943661
AC 5264 A ACATGAAGAAA 0.110521666301299 0.811720607814336 2.40724444546642
AC 5265 A CATGAAGAAAT 0.270978808592403 0.934473485109509 4.54608639338705
AC 5267 A TGAAGAAATGC 0.205070880230896 0.781506620104746 2.16960377039527
AC 5268 A GAAGAAATGCT 0.409610658661532 0.938293055243957 4.69918331720416
AC 5269 A AAGAAATGCTC 0.307382770939735 0.932391084966059 4.467959665194
AC 5275 A TGCTCATCATC 0.349261682693568 0.984047176272417 9.58035862223837
AC 5281 A TCATCACTGGC 0.39835977819217 0.868336844492883 3.03241849987145
AC 5288 A TGGCCATCAGA 0.132854446084088 0.969108059294042 6.80574168903839
AC 5291 A CCATCAGAGAA 0.082624274075661 0.837858125124609 2.65844406121815
AC 5293 A ATCAGAGAAAT 0.0978429136921951 0.967369413476051 6.61298566583968
AC 5296 A AGAGAAATGCA 0.350603415878058 0.969049861113051 6.79903212284314
AC 5297 A GAGAAATGCAA 0.141992882559294 0.912841028095238 3.87222237590953
AC 5301 A AATGCAAATCA 0.0855611903568467 0.724625533199319 1.82123094075297
AC 5302 A ATGCAAATCAA 0.234313109100648 0.940710297744246 4.80337546793822
AC 5306 A AAATCAAAACC 0.23559759627896 0.793579994098116 2.25899395940408
AC 5307 A AATCAAAACCA 0.165408512588909 0.992438230309611 14.0042532848827
AC 5308 A ATCAAAACCAC 0.0995414687094408 0.895105004353032 3.47728741448707
AC 5318 A CTATGAGATAT 0.188199727370476 0.891912294899374 3.41620662214845
AC 5320 A ATGAGATATCA 0.0607418818338286 0.839168216320447 2.67247091939891
AC 5322 A GAGATATCATC 0.145150716712723 0.864285127640816 2.97610177192749
AC 5325 A ATATCATCTCA 0.0532244200554953 0.755428309189021 1.99691344554686
AC 5330 A ATCTCACACCA 0.253094902911889 0.844257307595491 2.72848053678683
AC 5332 A CTCACACCAGT 0.193956575539172 0.840711013127839 2.68919121345598
AC 5335 A ACACCAGTTAG 0.225594856713019 0.924859127652081 4.21209950920559
AC 5342 A TTAGAATGGCA 0.0809795982326282 0.759799001846863 2.0241393539108
AC 5348 A TGGCAATCATT 0.064680801942549 0.745072506254349 1.93483568633706
AC 5351 A CAATCATTAAA 0.2244756837515 0.990897772646282 12.7494414744546
AC 5356 A ATTAAAAAGTC 0.351114094914439 0.942452665916872 4.88238865252712
AC 5357 A TTAAAAAGTCA 0.137770331519907 0.819399704071507 2.47590023733477
AC 5358 A TAAAAAGTCAG 0.339830262399417 0.987635782543677 10.9120343144685
AC 5362 A AAGTCAGGAAA 0.13342827214728 0.983011861420064 9.27649323260104
AC 5369 A GAAACAACAGG 0.382338892561228 0.931427244748422 4.43296791504227
AC 5370 A AAACAACAGGT 0.0754379733487782 0.969710793646103 6.87634531156614
AC 5386 A AGAGGATGTGG 0.287138761533335 0.949945157530443 5.26653424701943
AC 5394 A TGGAGAAATAG 0.102236959171414 0.931807226829726 4.44667749558397
AC 5395 A GGAGAAATAGG 0.258592895938969 0.957520126480189 5.75127075038511
AC 5396 A GAGAAATAGGA 0.124320416196947 0.95316508494083 5.45851374570115
AC 5398 A GAAATAGGAAC 0.185954132316192 0.854061833498398 2.84382843290111
AC 5402 A TAGGAACACTT 0.155503682750703 0.970668929864333 6.9929587586544
AC 5410 A CTTTTACACTG 0.134901478804696 0.727087832496093 1.83433580267486
AC 5412 A TTTACACTGTT 0.14051558728793 0.708332760472714 1.73807252919753
AC 5430 A CTGTAAACTAG 0.1763355263418 0.966894140360392 6.56291270589167
AC 5431 A TGTAAACTAGT 0.124027231056174 0.777615478993921 2.14217198372143
AC 5434 A AAACTAGTTCA 0.267170442403245 0.72470734085253 1.82166396096343
AC 5440 A GTTCAACCATT 0.193338740032363 0.90508901663694 3.6866851441649
AC 5450 A TGTGGAAGTCA 0.147118242145357 0.914320089261845 3.91031828103314
AC 5451 A GTGGAAGTCAG 0.160971826993234 0.960271199461906 5.95996521087202
AC 5455 A AAGTCAGTGTG 0.16250464048971 0.831285836582401 2.59034236672456
AC 5471 A TCCTCAGGGAT 0.13980446667393 0.9613749066758 6.04976258001945
AC 5481 A TCTAGAACTAG 0.0874040922206948 0.971518597917909 7.10118168905042
AC 5487 A ACTAGAAATAC 0.175157993884859 0.986704246375208 10.515369431053
AC 5488 A CTAGAAATACC 0.160245553463086 0.87588481536079 3.14406909652675
AC 5489 A TAGAAATACCA 0.178360349718469 0.941411953704071 4.83478290866153
AC 5494 A ATACCATTTGA 0.102098044811713 0.939845261595838 4.76539075708516
AC 5499 A ATTTGACCCAG 0.12490789007615 0.943783223143207 4.94511043311785
AC 5503 A GACCCAGCCAT 0.281877139403781 0.951486871549819 5.35612827982194
AC 5507 A CAGCCATCCCA 0.0763483936150629 0.811592885422529 2.40613453301804
AC 5512 A ATCCCATTACT 0.122095934358566 0.878880236079966 3.19104749947559
AC 5515 A CCATTACTGGG 0.275403868554216 0.972496229307958 7.23176563777446
AC 5522 A TGGGTATATAC 0.186451810171964 0.9058816469432 3.70464813155684
AC 5524 A GGTATATACCC 0.137677259431598 0.735623199615438 1.88094739736568
AC 5526 A TATATACCCAA 0.167792180737848 0.88440910083584 3.28219525106892
AC 5530 A TACCCAAAGGA 0.0814661165069588 0.711299969512986 1.75277807154755
AC 5532 A CCCAAAGGACT 0.144980462019808 0.802787842313084 2.33196625417531
AC 5540 A ACTATAAATCA 0.122827980777186 0.769299781487116 2.08560241749549
AC 5541 A CTATAAATCAT 0.278930064258762 0.954484993277899 5.54288995289203
AC 5542 A TATAAATCATG 0.120773540076427 0.979798551105596 8.48585603647052
AC 5545 A AAATCATGCTG 0.272340643156731 0.931909941724257 4.4504023943416
AC 5555 A GCTATAAAGAC 0.313591572471919 0.791147191973907 2.24043382438873
AC 5556 A CTATAAAGACA 0.215692351285998 0.913550024686892 3.89036737153593
AC 5557 A TATAAAGACAC 0.0602178595166204 0.872219279780313 3.08869686395063
AC 5561 A AAGACACATGC 0.162575348753991 0.859317149626753 2.91015948057961
AC 5567 A CATGCACACGT 0.275534244729586 0.909141779520797 3.78086385661584
AC 5579 A TGTTTATTGCG 0.208576940408464 0.978230029410562 8.16458851370198
AC 5587 A GCGGCACTATT 0.254553928978494 0.965098792339743 6.38292847309808
AC 5590 A GCACTATTCAC 0.300842444208551 0.972608465005138 7.24719656872176
AC 5594 A TATTCACAATA 0.291592855756188 0.867407818228581 3.01929407549707
AC 5602 A ATAGCAAAGAC 0.176025090762093 0.903328304474191 3.64753715859844
AC 5603 A TAGCAAAGACT 0.0901429335012901 0.80298517174168 2.33357959243087
AC 5604 A AGCAAAGACTT 0.0885517076436786 0.820461457712297 2.48570290567515
AC 5606 A CAAAGACTTGG 0.0972924722187601 0.984069955092914 9.58737267735654
AC 5612 A CTTGGAACCAA 0.120517613894151 0.866874486810644 3.01181742028402
AC 5617 A AACCAACCCAA 0.131107015853744 0.977342615460509 7.99763560077749
AC 5621 A AACCCAAATGT 0.189949589788323 0.819129798259875 2.4734207331334
AC 5622 A ACCCAAATGTC 0.328452597429813 0.813351589839443 2.42150734696797
AC 5629 A TGTCCAACAAT 0.187168130081395 0.906487066650554 3.71851440003293
AC 5632 A CCAACAATGAT 0.212167080775199 0.893751476153433 3.45107545432905
AC 5633 A CAACAATGATA 0.0898110971517002 0.974969281628593 7.59512158353943
AC 5636 A CAATGATAGAC 0.0892513636433545 0.820144723712935 2.48277046639068
AC 5638 A ATGATAGACTG 0.0355151101252295 0.769964440239198 2.09002526984975
AC 5640 A GATAGACTGGA 0.15347314002611 0.835898910725492 2.63775389289155
AC 5652 A TAAGAAAATGT 0.284237291706398 0.911692467263622 3.84327184115302
AC 5653 A AAGAAAATGTG 0.093383148211034 0.791156183328085 2.2405018920341
AC 5654 A AGAAAATGTGG 0.127334470419666 0.86848136141851 3.0344717066233
AC 5661 A GTGGCACATAT 0.190853077182385 0.824418018522851 2.52293437006324
AC 5663 A GGCACATATAC 0.185254446700671 0.816180515264122 2.44664845055078
AC 5667 A CATATACACCA 0.107418121498963 0.714669790967883 1.76970927375907
AC 5669 A TATACACCATG 0.322907736405552 0.974144627464516 7.46825578700381
AC 5677 A ATGGAATACTA 0.213876726477443 0.906147773841826 3.71072767148631
AC 5679 A GGAATACTATG 0.226763095632027 0.947933188927015 5.15550055694148
AC 5682 A ATACTATGCAG 0.259903926887718 0.921907770833515 4.12171464761581
AC 5686 A TATGCAGCCAT 0.10921746139464 0.90239095069421 3.62710753635693
AC 5693 A CCATAAAAAAT 0.245015836483853 0.855603665618564 2.86294212516861
AC 5694 A CATAAAAAATG 0.234348625653923 0.996723112767667 21.3425096188947
AC 5695 A ATAAAAAATGA 0.119712845304648 0.788731729352126 2.22228725418147
AC 5696 A TAAAAAATGAT 0.35659752569514 0.903626503938676 3.65409563587955
AC 5697 A AAAAAATGATG 0.32362613923962 0.935704903132632 4.59400041421507
AC 5700 A AAATGATGAGT 0.0360966588474688 0.72266854119775 1.81092034356249
AC 5703 A TGATGAGTTCA 0.394295780068639 0.781899845870249 2.17241165190659
AC 5708 A AGTTCATATCC 0.575309318429345 0.967223363811319 6.59748450377764
AC 5719 A TTTGTAGGGAC 0.0802253743430786 0.943535735348823 4.93328126725819
AC 5723 A TAGGGACATGG 0.215819016488 0.901468812658917 3.60728015290082
AC 5725 A GGGACATGGAT 0.139333772965226 0.99333752954499 14.9296422635684
AC 5729 A CATGGATGAAA 0.0585722496152513 0.703513215293563 1.71457885547535
AC 5732 A GGATGAAATTG 0.197804063906204 0.715578447620933 1.77431750386856
AC 5739 A ATTGGAAACCA 0.12879213464935 0.996842077120396 21.7427448357173
AC 5740 A TTGGAAACCAT 0.148823160763735 0.883834297375292 3.27243603463932
AC 5744 A AAACCATCATT 0.0593097877905665 0.728862549738812 1.84387415115744
AC 5756 A TCAGTAAACTA 0.350812286584154 0.973215418941283 7.33229499263691
AC 5757 A CAGTAAACTAT 0.18957860815789 0.972642951370042 7.25195678604547
AC 5761 A AAACTATCGCA 0.353197365284141 0.950947869958937 5.32433740864783
AC 5766 A ATCGCAAGAAC 0.20911396213765 0.922423754569359 4.13715855593692
AC 5767 A TCGCAAGAACA 0.149071825654461 0.917482547963101 3.99502797425247
AC 5770 A CAAGAACAAAA 0.304637344503221 0.962336052129088 6.13109113995899
AC 5772 A AGAACAAAAAA 0.33735608309573 0.956928847580626 5.70899300293754
AC 5774 A AACAAAAAACC 0.0545992916314406 0.918997435784222 4.03727512738059
AC 5775 A ACAAAAAACCA 0.175374864149068 0.878489979606486 3.18483510206547
AC 5776 A CAAAAAACCAA 0.323892147480584 0.975987162379235 7.76052194200438
AC 5777 A AAAAAACCAAA 0.356207454508783 0.819552922752007 2.47731001780083
AC 5780 A AAACCAAACAC 0.146204880131311 0.871174136706487 3.07331423321787
AC 5781 A AACCAAACACC 0.15237526142314 0.925808260209465 4.24226094096667
AC 5782 A ACCAAACACCG 0.23825912159161 0.986920412253362 10.6036527084328
AC 5789 A ACCGCATATTC 0.259911679516617 0.963686480049676 6.25066385750898
AC 5797 A TTCTCACTCAT 0.228966944554385 0.930283891460462 4.39237050281171
AC 5803 A CTCATAGGTGG 0.180869410490589 0.981190925313524 8.80374125043319
AC 5810 A GTGGGAATTGA 0.084130235978375 0.945442445462177 5.02642355687134
AC 5811 A TGGGAATTGAA 0.274845261294845 0.908026968131358 3.754368250673
AC 5816 A ATTGAACAATG 0.16910010244174 0.966437860748136 6.51582829941874
AC 5818 A TGAACAATGAG 0.338207734694416 0.976719821220099 7.88614784041016
AC 5819 A GAACAATGAGA 0.201251188111495 0.987469967990611 10.8382245829679
AC 5827 A AGATCACATGG 0.393661373000644 0.895549241394237 3.48599502572768
AC 5833 A CATGGACACAG 0.136610654769808 0.964242328775157 6.3018008359051
AC 5835 A TGGACACAGGA 0.41761141707905 0.970096818027948 6.92266348521075
AC 5837 A GACACAGGAAG 0.242910037399213 0.993205335887022 14.7822197633168
AC 5846 A AGGGGAATATC 0.0964244106562575 0.895674182072322 3.48845348398051
AC 5847 A GGGGAATATCA 0.276170847137022 0.979174669580062 8.35377521660678
AC 5849 A GGAATATCACA 0.169789721517137 0.975181397632408 7.62875875983508
AC 5852 A ATATCACACTC 0.118747978306392 0.96390761509428 6.27086890096139
AC 5854 A ATCACACTCTG 0.17470487866513 0.757145170657011 2.00753252524972
AC 5898 A ATAGCATTGGG 0.345044394673369 0.994225830983979 16.0477354038757
AC 5904 A TTGGGAGATAT 0.186487042545193 0.822027909113386 2.50030924223747
AC 5906 A GGGAGATATAC 0.212845035749192 0.979740000224174 8.47320414064227
AC 5908 A GAGATATACCT 0.18754311055542 0.974123878082305 7.46514110817102
AC 5910 A GATATACCTAA 0.0622856813593914 0.851444892414889 2.81201726557322
AC 5914 A TACCTAATGCT 0.339023078410324 0.970560735379013 6.97951032260575
AC 5915 A ACCTAATGCTA 0.175900244985963 0.957913244076218 5.77986051140853
AC 5925 A AGATGACACGT 0.0884658204772476 0.964829068646229 6.3570654838366
AC 5932 A ACGTTAGTGGG 0.287612168257759 0.971253121925878 7.06686043750686
AC 5941 A GGTGCAGCGCA 0.187799569545739 0.948515067809188 5.18696007186493
AC 5949 A GCACCAGCATG 0.181814793107805 0.961486968734856 6.05909086129355
AC 5952 A CCAGCATGGCA 0.187561779055317 0.980084595509209 8.54845740913677
AC 5957 A ATGGCACATGT 0.442186871449003 0.992558506109118 14.118258749572
AC 5959 A GGCACATGTAT 0.0942349065583905 0.759504179634724 2.02228275108423
AC 5963 A CATGTATACAT 0.113487327478013 0.843519370532898 2.72020442438658
AC 5965 A TGTATACATAT 0.145781448116584 0.896800119273624 3.51079848997593
AC 5969 A TACATATGTAA 0.0974381170348869 0.781043709622669 2.16630680612977
AC 5974 A ATGTAACTAAC 0.137837806108341 0.783473380103096 2.18371475496519
AC 5977 A TAACTAACCTG 0.274798676032763 0.910459355886844 3.8127838197744
AC 5978 A AACTAACCTGC 0.136995995920845 0.862871634953804 2.95700259797014
AC 5984 A CCTGCACAATG 0.229185964850362 0.991654642762986 13.3226799293226
AC 5993 A TGTGCACATGT 0.377653801206271 0.982488216749477 9.13308467026807
AC 5995 A TGCACATGTAC 0.432708983838893 0.969138270158 6.80923200982084
AC 6004 A ACCCTAAAACT 0.186680830804196 0.96587623084266 6.45915226500577
AC 6006 A CCTAAAACTTA 0.0703531365031557 0.763941818588838 2.05054476570677
AC 6011 A AACTTAGAGTA 0.430895701485817 0.99060220926536 12.5445415307202
AC 6013 A CTTAGAGTATA 0.268110615804253 0.962842016591806 6.17514158957839
AC 6016 A AGAGTATAATA 0.133805603271177 0.829915940997393 2.57660210890217
AT 5255 A CCAAAAAACAC 0.138834301761798 0.904998006732759 3.68463631840331
AT 5257 A AAAAAACACAT 0.0619287008446986 0.753787486027218 1.98685423270405
AT 5261 A AACACATGAAG 0.232472919187432 0.789707141658365 2.22958197827459
AT 5265 A CATGAAGAAAT 0.0485079248280931 0.736160306971182 1.88394424774037
AT 5267 A TGAAGAAATGC 0.0871751591327919 0.959656464448144 5.91152418300713
AT 5268 A GAAGAAATGCT 0.132042972946643 0.810394644351417 2.39577076663405
AT 5269 A AAGAAATGCTC 0.32838679566009 0.993948775380201 15.6727784595365
AT 5275 A TGCTCATCATC 0.382861398591297 0.991547593535686 13.2369723197779
AT 5281 A TCATCACTGGC 0.252527346554787 0.976542156993399 7.85515113127072
AT 5288 A TGGCCATCAGA 0.209157072132346 0.92891924293447 4.34515768688476
AT 5291 A CCATCAGAGAA 0.182587095160774 0.866711656854397 3.00954305333213
AT 5293 A ATCAGAGAAAT 0.103918556856299 0.888604502205587 3.35555844166475
AT 5295 A CAGAGAAATGC 0.140821055802038 0.982141286967045 9.04153592585982
AT 5296 A AGAGAAATGCA 0.175385374120504 0.974606197603408 7.53851286548117
AT 5297 A GAGAAATGCAA 0.217204422241633 0.946707397710767 5.0908768891946
AT 5302 A ATGCAAATCAA 0.362366626657964 0.985594353413966 10.0936255990756
AT 5303 A TGCAAATCAAA 0.119973598081517 0.788143202997929 2.21790741442091
AT 5307 A AATCAAAACCA 0.119699940973772 0.973401073018914 7.35889674724965
AT 5308 A ATCAAAACCAC 0.113151132023498 0.930326680396094 4.39387244554669
AT 5309 A TCAAAACCACT 0.278184047445562 0.968741543045706 6.76379491612237
AT 5312 A AAACCACTATG 0.305163297465071 0.991458613234419 13.1669558966309
AT 5315 A CCACTATGAGA 0.226682499488592 0.812691932774206 2.41571854793391
AT 5318 A CTATGAGATAT 0.269769462931702 0.886408222501314 3.31667651227042
AT 5320 A ATGAGATATCA 0.120435819687546 0.90820110633318 3.75847666909725
AT 5322 A GAGATATCATC 0.16383381826524 0.88225512444188 3.24597047583097
AT 5325 A ATATCATCTCA 0.143596037110352 0.935258575354584 4.576481383627
AT 5330 A ATCTCACACCA 0.215005619134662 0.821247308228488 2.49300890503461
AT 5332 A CTCACACCAGT 0.217787187958835 0.914514675992686 3.91540035394821
AT 5335 A ACACCAGTTAG 0.418547896300759 0.93579316655577 4.59748578074483
AT 5339 A CAGTTAGAATG 0.176278816200812 0.840643965993518 2.68845997572006
AT 5341 A GTTAGAATGGC 0.0994263610008108 0.815166087812657 2.43757349474552
AT 5342 A TTAGAATGGCA 0.103841777864361 0.840246687387044 2.68413575840122
AT 5348 A TGGCAATCATT 0.201760402311422 0.930578601146088 4.40274228435125
AT 5351 A CAATCATTAAA 0.36870470988421 0.975777413106852 7.72559823128499
AT 5355 A CATTAAAAAGT 0.160406746571049 0.894055930258282 3.45693003515617
AT 5356 A ATTAAAAAGTC 0.143884398306196 0.916494375199215 3.96806513022753
AT 5357 A TTAAAAAGTCA 0.127449707579891 0.969639628756017 6.86790150703631
AT 5358 A TAAAAAGTCAG 0.854839500079514 0.94386380946697 4.9489785984778
AT 5365 A TCAGGAAACAA 0.105785428707718 0.985277208744375 9.98190445437121
AT 5367 A AGGAAACAACA 0.114640641478098 0.744850576180382 1.93354092558423
AT 5369 A GAAACAACAGG 0.225365922991945 0.910648938136601 3.8174319602804
AT 5370 A AAACAACAGGT 0.0923582110096064 0.863329999358772 2.96316594173269
AT 5372 A ACAACAGGTGC 0.289475558252602 0.975350047968589 7.65580854498593
AT 5383 A TGGAGAGGATG 0.161624796664107 0.975076202297589 7.6120239777976
AT 5386 A AGAGGATGTGG 0.454923986458862 0.905262098730877 3.69058932597442
AT 5392 A TGTGGAGAAAT 0.102490223084559 0.902142578934997 3.62174101687734
AT 5396 A GAGAAATAGGA 0.224042374834223 0.982951938552286 9.25975115629417
AT 5398 A GAAATAGGAAC 0.226095631702874 0.792029953464987 2.24713522149191
AT 5401 A ATAGGAACACT 0.137279303232544 0.90621230881106 3.71220564629602
AT 5402 A TAGGAACACTT 0.24744822351153 0.93607135239246 4.60851646681997
AT 5404 A GGAACACTTTT 0.130711149571668 0.863745625571544 2.9687795011973
AT 5410 A CTTTTACACTG 0.16080946409214 0.891211102770225 3.40313301332734
AT 5412 A TTTACACTGTT 0.210836651113767 0.883989594945606 3.27506601923958
AT 5424 A GTGGGACTGTA 0.339970217394329 0.97591121342645 7.74782424944038
AT 5429 A ACTGTAAACTA 0.275020878826188 0.960142435874931 5.9497278376535
AT 5430 A CTGTAAACTAG 0.120349742845269 0.767795875015175 2.07565599699902
AT 5431 A TGTAAACTAGT 0.213199118700557 0.877553345935968 3.17003859724841
AT 5434 A AAACTAGTTCA 0.268621541492218 0.982756486890046 9.20574585423904
AT 5443 A CAACCATTGTG 0.402494581209695 0.939024602696652 4.73008145100451
AT 5450 A TGTGGAAGTCA 0.148456371462693 0.915245635269254 3.93464012623051
AT 5455 A AAGTCAGTGTG 0.303034827091228 0.936129750325653 4.61084091907226
AT 5471 A TCCTCAGGGAT 0.219731237197387 0.880098724514981 3.21062652998805
AT 5475 A CAGGGATCTAG 0.183574843741549 0.846958521057002 2.75924091339799
AT 5488 A CTAGAAATACC 0.0547305560742165 0.732949081790241 1.86614116721596
AT 5491 A GAAATACCATT 0.319887846859218 0.947196089886967 5.11637817852499
AT 5494 A ATACCATTTGA 0.260834683004085 0.956940221971293 5.70979825271153
AT 5503 A GACCCAGCCAT 0.193110681365677 0.913499649167942 3.88907111206536
AT 5507 A CAGCCATCCCA 0.183004918346284 0.951628757016188 5.36458284694737
AT 5512 A ATCCCATTACT 0.354388685873361 0.998830866594345 35.7875957974627
AT 5515 A CCATTACTGGG 0.210086139977645 0.989338224570708 11.7662030096053
AT 5522 A TGGGTATATAC 0.116919809562425 0.889445475338587 3.37073425700737
AT 5524 A GGTATATACCC 0.153710925211556 0.964404843928257 6.31697359398777
AT 5526 A TATATACCCAA 0.153399223914482 0.932102633828319 4.45741225098599
AT 5530 A TACCCAAAGGA 0.117021253431297 0.996312429583714 20.1127640745309
AT 5535 A AAAGGACTATA 0.351559720975323 0.987118001822848 10.6862727312428
AT 5538 A GGACTATAAAT 0.193578411489624 0.974174407280892 7.47273249159984
AT 5541 A CTATAAATCAT 0.240517974044808 0.915665628493892 3.945802828255
AT 5553 A CTGCTATAAAG 0.465088136604631 0.878302225496362 3.18185625490567
AT 5555 A GCTATAAAGAC 0.121931488473162 0.991454748509944 13.1639395382566
AT 5559 A TAAAGACACAT 0.193763641258894 0.952750286107078 5.43271307421855
AT 5563 A GACACATGCAC 0.244043730712243 0.966601725601114 6.53262865027505
AT 5567 A CATGCACACGT 0.134445316466526 0.84425379365519 2.72844099971598
AT 5569 A TGCACACGTAT 0.283522720029948 0.962070209372742 6.10829354411281
AT 5573 A CACGTATGTTT 0.177416380929212 0.954051167778339 5.51476600476232
AT 5579 A TGTTTATTGCG 0.157593618444947 0.91933014387079 4.04670591792852
AT 5590 A GCACTATTCAC 0.151633370543088 0.879945536288514 3.20814973558995
AT 5594 A TATTCACAATA 0.119912642760749 0.786130803997758 2.20305171934882
AT 5596 A TTCACAATAGC 0.0922311956126693 0.843625193183138 2.72138795220218
AT 5597 A TCACAATAGCA 0.153738691070304 0.957462481840497 5.74711113434615
AT 5599 A ACAATAGCAAA 0.122877127567475 0.843583714083137 2.72092391610974
AT 5612 A CTTGGAACCAA 0.132556725072616 0.832924640845381 2.60698079037489
AT 5617 A AACCAACCCAA 0.133522707461541 0.702693859652417 1.7106318803558
AT 5621 A AACCCAAATGT 0.117974070426864 0.944801466162597 4.99458925050066
AT 5622 A ACCCAAATGTC 0.303848812539623 0.928415469732728 4.32805830335907
AT 5623 A CCCAAATGTCC 0.101401486997118 0.902431323854613 3.6279817074285
AT 5629 A TGTCCAACAAT 0.0518753909626841 0.717272255820343 1.78295699934391
AT 5633 A CAACAATGATA 0.149386508989451 0.814903961467908 2.43523944742645
AT 5636 A CAATGATAGAC 0.136220950906501 0.886097503231405 3.31126125983273
AT 5638 A ATGATAGACTG 0.241297652201038 0.960647731162805 5.99018334003269
AT 5645 A ACTGGATTAAG 0.119784511681541 0.79700465104585 2.28561900655294
AT 5648 A GGATTAAGAAA 0.118443115695804 0.76661666252833 2.06791554350204
AT 5651 A TTAAGAAAATG 0.106389301066721 0.909717339207499 3.79472561747769
AT 5653 A AAGAAAATGTG 0.256551162585636 0.922616534979895 4.14296665986718
AT 5654 A AGAAAATGTGG 0.218901346655631 0.800938829231696 2.31695296778443
AT 5665 A CACATATACAC 0.18893450261671 0.96625494989216 6.49721750803918
AT 5667 A CATATACACCA 0.193447592021097 0.982401175871744 9.10986417927763
AT 5669 A TATACACCATG 0.200547052238832 0.878189696153856 3.18007398817447
AT 5672 A ACACCATGGAA 0.137776673437734 0.882181120294678 3.24474248796734
AT 5676 A CATGGAATACT 0.131211869387109 0.851681381270184 2.81486009644212
AT 5677 A ATGGAATACTA 0.171282868068652 0.952932617291288 5.44401315236111
AT 5679 A GGAATACTATG 0.194031613582009 0.993104966191927 14.6731208813639
AT 5682 A ATACTATGCAG 0.223065825170222 0.95629653260067 5.66471309085888
AT 5686 A TATGCAGCCAT 0.222610139503995 0.838694980156774 2.66738610395987
AT 5692 A GCCATAAAAAA 0.583672293656846 0.842656940915698 2.71059973349597
AT 5693 A CCATAAAAAAT 0.203915095100173 0.808104550970722 2.37620591539494
AT 5694 A CATAAAAAATG 0.156594693525737 0.942562598594597 4.88749050951329
AT 5697 A AAAAAATGATG 0.642242361901582 0.879983623048431 3.20876511935617
AT 5700 A AAATGATGAGT 0.218640684931986 0.96459688224493 6.3350347454219
AT 5703 A TGATGAGTTCA 0.253399059529442 0.916048481217184 3.95604807646003
AT 5708 A AGTTCATATCC 0.543052051724877 0.986299050985233 10.355512564961
AT 5719 A TTTGTAGGGAC 0.290146437403396 0.929061677319466 4.35002406181211
AT 5723 A TAGGGACATGG 0.235661632747262 0.899864801531087 3.57341258119473
AT 5725 A GGGACATGGAT 0.175679230137149 0.930064384091843 4.38468643525878
AT 5729 A CATGGATGAAA 0.484622971969451 0.947768966397081 5.14671453293821
AT 5732 A GGATGAAATTG 0.14336393956365 0.931854297106983 4.44838346460018
AT 5733 A GATGAAATTGG 0.190776705292515 0.953541308251028 5.48220601277403
AT 5739 A ATTGGAAACCA 0.121223746748144 0.923583689832574 4.17242277584555
AT 5741 A TGGAAACCATC 0.13815388382805 0.905637073715497 3.69908255010154
AT 5747 A CCATCATTCTC 0.0896976663853346 0.720663402725962 1.80045062212638
AT 5753 A TTCTCAGTAAA 0.180958686259066 0.708304634853627 1.73793403024414
AT 5757 A CAGTAAACTAT 0.18367634593448 0.984633508227155 9.76579750495437
AT 5758 A AGTAAACTATC 0.110769079285879 0.86749646210559 3.02054081608275
AT 5761 A AAACTATCGCA 0.258776258858155 0.94944614094196 5.23839428354866
AT 5766 A ATCGCAAGAAC 0.089369815497787 0.968227239035653 6.70614326505473
AT 5767 A TCGCAAGAACA 0.17356762848649 0.957204616501399 5.72860443473642
AT 5772 A AGAACAAAAAA 0.185987969600815 0.866664609532046 3.00888662898449
AT 5775 A ACAAAAAACCA 0.142878330480902 0.973969409844864 7.4420696107582
AT 5776 A CAAAAAACCAA 0.365724830923424 0.933632211314219 4.51409655675448
AT 5777 A AAAAAACCAAA 0.465012466545572 0.989837353973718 12.0562508930639
AT 5780 A AAACCAAACAC 0.0872947093315978 0.850932245535182 2.80587612202343
AT 5781 A AACCAAACACC 0.134529978873248 0.91700921128994 3.98205523375063
AT 5782 A ACCAAACACCG 0.143454819392233 0.70681772160578 1.73063557823688
AT 5784 A CAAACACCGCA 0.233237453749617 0.952918128590985 5.44311286478121
AT 5789 A ACCGCATATTC 0.276068494538138 0.973507873250093 7.37432462571645
AT 5797 A TTCTCACTCAT 0.232591864127951 0.879789233732956 3.20562715762944
AT 5801 A CACTCATAGGT 0.339680584478999 0.996052110741198 19.4345401460231
AT 5803 A CTCATAGGTGG 0.313574033793714 0.871644419848787 3.08021429941977
AT 5810 A GTGGGAATTGA 0.16234620538559 0.935108392658132 4.57062581430282
AT 5811 A TGGGAATTGAA 0.14752870965927 0.874682052201893 3.12565035358655
AT 5815 A AATTGAACAAT 0.140604580610183 0.978346107640496 8.18717409806368
AT 5816 A ATTGAACAATG 0.177943416896275 0.935770958555219 4.59660817213821
AT 5819 A GAACAATGAGA 0.207359928989148 0.760140003022425 2.02629044731792
AT 5822 A CAATGAGATCA 0.122778318097824 0.779530761039754 2.15559483148163
AT 5824 A ATGAGATCACA 0.114663793669337 0.719511021806156 1.79447617348283
AT 5827 A AGATCACATGG 0.31998831413787 0.997751643144763 25.785746532965
AT 5835 A TGGACACAGGA 0.182736931527335 0.909076348617515 3.77929596295656
AT 5837 A GACACAGGAAG 0.28053770034323 0.97313520396038 7.32088550434291
AT 5846 A AGGGGAATATC 0.129534394306913 0.797631329513676 2.29055580940685
AT 5847 A GGGGAATATCA 0.183618145069187 0.915194594588515 3.93328895673475
AT 5849 A GGAATATCACA 0.159116069474976 0.999468817783995 53.1191106920243
AT 5852 A ATATCACACTC 0.10883240137331 0.785999227326727 2.20208684461587
AT 5854 A ATCACACTCTG 0.235032527991386 0.940132875077085 4.77793160469628
AT 5906 A GGGAGATATAC 0.14639225677593 0.957253410645433 5.73209376478131
AT 5908 A GAGATATACCT 0.183735267239266 0.942624048408219 4.89034852664631
AT 5910 A GATATACCTAA 0.228018689589851 0.876697721693636 3.15665988502208
AT 5914 A TACCTAATGCT 0.161862498529788 0.947598992497121 5.13766317437141
AT 5915 A ACCTAATGCTA 0.230726710762572 0.975646474857574 7.70402304626161
AT 5925 A AGATGACACGT 0.372471490660296 0.863383848784051 2.96389190757616
AT 5946 A AGCGCACCAGC 0.123351096267007 0.907092027625156 3.73249866402566
AT 5949 A GCACCAGCATG 0.125839831078798 0.945000988905527 5.00444057633151
AT 5952 A CCAGCATGGCA 0.191056762809281 0.960152345894679 5.95051400847089
AT 5957 A ATGGCACATGT 0.23099867448217 0.703899001125015 1.71644193300133
AT 5959 A GGCACATGTAT 0.276239267400791 0.953290219538636 5.46636294669742
AT 5963 A CATGTATACAT 0.298096680262843 0.909880397543314 3.79867568405889
AT 5965 A TGTATACATAT 0.149298465514984 0.906218740856871 3.71235303198797
AT 5967 A TATACATATGT 0.212029319541154 0.8955293124731 3.48560326969302
AT 5969 A TACATATGTAA 0.178045097569775 0.951618095948331 5.36394632314589
AT 5973 A TATGTAACTAA 0.275754639685687 0.907165569499243 3.7342075131816
AT 5978 A AACTAACCTGC 0.258612157820457 0.975532168723856 7.68532841707638
AT 5984 A CCTGCACAATG 0.114848764397002 0.845943427969371 2.74759450756303
AT 5993 A TGTGCACATGT 0.329782451364864 0.976063560361321 7.77335488656551
AT 5995 A TGCACATGTAC 0.368438370824426 0.989361677996448 11.7793756570536
AT 6004 A ACCCTAAAACT 0.185234757114556 0.926210052328307 4.25519722260792
AT 6006 A CCTAAAACTTA 0.132831302299577 0.792667060922134 2.25199523638596
AT 6011 A AACTTAGAGTA 0.470591566843443 0.864675332034402 2.98142300939487
AT 6013 A CTTAGAGTATA 0.173307612633119 0.72229169718045 1.80894542187523
AT 6016 A AGAGTATAATA 0.187439922076164 0.986485135597032 10.4280394829261
GA 5263 G CACATGAAGAA 0.653828292678762 0.918323291486743 4.01833567447509
GA 5271 G GAAATGCTCAT 0.765669427626719 0.978034445696321 8.12693468248808
GA 5285 G CACTGGCCATC 0.990227342043225 0.959982102337788 5.93704821917778
GA 5292 G CATCAGAGAAA 0.748223583067154 0.991265333989112 13.0185563602985
GA 5294 G TCAGAGAAATG 0.822556654983614 0.986560199812605 10.4577184972743
GA 5299 G GAAATGCAAAT 1.17654310095505 0.997540948836152 24.6524298604163
GA 5317 G ACTATGAGATA 0.733489940426835 0.965785497635769 6.45012498026296
GA 5319 G TATGAGATATC 0.653485870269927 0.883367183627546 3.26455513698262
GA 5336 G CACCAGTTAGA 0.887972973048928 0.972624661294256 7.24943106803824
GA 5340 G AGTTAGAATGG 0.676094689664618 0.982933362337667 9.2545788364615
GA 5344 G AGAATGGCAAT 0.883731412814203 0.966341478622098 6.50600303766816
GA 5345 G GAATGGCAATC 1.32667771481628 0.98069875196328 8.68749044847311
GA 5359 G AAAAAGTCAGG 0.75913322681459 0.935606650763963 4.59012875365221
GA 5363 G AGTCAGGAAAC 1.02570294186394 0.980410922057734 8.62152545128339
GA 5364 G GTCAGGAAACA 0.512057052331793 0.980616754743369 8.66855016704697
GA 5373 G CAACAGGTGCT 1.005513105389 0.805104128285103 2.3510411532459
GA 5374 G AACAGGTGCTG 1.87150612358828 0.850843936234136 2.80482118056798
GA 5376 G CAGGTGCTGGA 1.09867106771922 0.958316947695288 5.80963098911299
GA 5379 G GTGCTGGAGAG 1.56455951194275 0.946444881925093 5.07731851406857
GA 5380 G TGCTGGAGAGG 0.487969870013522 0.929030543175019 4.34895913601061
GA 5382 G CTGGAGAGGAT 0.754409892874444 0.885187896898023 3.29552747690315
GA 5384 G GGAGAGGATGT 0.881106276250138 0.991352958818361 13.0852206092312
GA 5385 G GAGAGGATGTG 0.783297460230113 0.95298170475264 5.44706632886508
GA 5388 G AGGATGTGGAG 1.70251345718693 0.991484572179697 13.1872694183486
GA 5390 G GATGTGGAGAA 1.11974886452965 0.882992543752197 3.25826643505216
GA 5391 G ATGTGGAGAAA 0.82024005916715 0.980821467408493 8.7160604901436
GA 5393 G GTGGAGAAATA 0.470709409354976 0.853242810483348 2.83378834542126
GA 5399 G AAATAGGAACA 1.02659961367354 0.993432196180749 15.0379292832676
GA 5400 G AATAGGAACAC 1.11582034006617 0.988644095832943 11.3949182152916
GA 5415 G ACACTGTTGGT 1.35542486846534 0.976444999353263 7.83834700917247
GA 5418 G CTGTTGGTGGG 0.927992521385344 0.955468283659528 5.60811353928479
GA 5419 G TGTTGGTGGGA 1.44372309986536 0.961447750859328 6.05582174793293
GA 5421 G TTGGTGGGACT 0.909153883495739 0.976551658803264 7.85680007608839
GA 5422 G TGGTGGGACTG 0.861551561267455 0.955731675528269 5.62594432679337
GA 5423 G GGTGGGACTGT 0.693945151191937 0.997316336714045 23.5942469657254
GA 5427 G GGACTGTAAAC 1.67714255242859 0.978073855222758 8.13448171461422
GA 5435 G AACTAGTTCAA 0.612543747650826 0.967915673594173 6.67188334966493
GA 5446 G CCATTGTGGAA 0.673697794198238 0.982455679475879 9.12438443560653
GA 5448 G ATTGTGGAAGT 1.05204621491988 0.979142058332817 8.34703289180591
GA 5449 G TTGTGGAAGTC 0.879454617868747 0.9786434583543 8.24585871995695
GA 5452 G TGGAAGTCAGT 0.660092104195106 0.980434367994047 8.62684482442213
GA 5456 G AGTCAGTGTGG 0.946384690128968 0.989421641531785 11.8132521475339
GA 5458 G TCAGTGTGGCG 1.03254904850877 0.94307817486608 4.91160888639251
GA 5460 G AGTGTGGCGAT 0.672091649823345 0.961820551642039 6.08709690259314
GA 5461 G GTGTGGCGATT 0.72510151565787 0.96258624699806 6.15276413428649
GA 5473 G CTCAGGGATCT 0.870300486673788 0.9440215362229 4.95657298605759
GA 5474 G TCAGGGATCTA 0.771841145106798 0.957544164525688 5.75300777497515
GA 5480 G ATCTAGAACTA 0.723530816028648 0.870466110197241 3.06299204727253
GA 5486 G AACTAGAAATA 0.295830671915364 0.871443427051739 3.07726098790504
GA 5498 G CATTTGACCCA 0.461639694492034 0.960100498413321 5.94640407805271
GA 5504 G ACCCAGCCATC 0.68888752332387 0.973589455968342 7.38617184074221
GA 5518 G TTACTGGGTAT 0.907938617341942 0.96866697683176 6.75534982115836
GA 5519 G TACTGGGTATA 1.3941952692211 0.995713346790543 18.6460437887141
GA 5520 G ACTGGGTATAT 1.59736359695124 0.937601485533793 4.67045895233176
GA 5534 G CAAAGGACTAT 0.747285233189693 0.7929759271765 2.25435848058189
GA 5547 G ATCATGCTGCT 0.907995649922666 0.960709039855682 5.99514384960397
GA 5550 G ATGCTGCTATA 2.21920982101452 0.722186705781372 1.8083957952981
GA 5558 G ATAAAGACACA 0.601498929366972 0.983379953089683 9.38129722296699
GA 5565 G CACATGCACAC 1.43542552846189 0.979765401390515 8.47868624532826
GA 5575 G CGTATGTTTAT 1.53703122174927 0.996903531901688 21.95846180655
GA 5582 G TTATTGCGGCA 0.888243512733713 0.972346906526896 7.21137951281032
GA 5585 G TTGCGGCACTA 1.14755857220468 0.96454877964956 6.33049718538764
GA 5600 G CAATAGCAAAG 0.795892987364002 0.956992584759729 5.7135093041054
GA 5605 G GCAAAGACTTG 0.349530860614323 0.721948849413853 1.80715159087794
GA 5610 G GACTTGGAACC 0.762779032162798 0.999086660875431 40.497848035132
GA 5611 G ACTTGGAACCA 0.836101920382162 0.97017199662163 6.93178684405054
GA 5625 G CAAATGTCCAA 1.44912629562887 0.962718040049158 6.16426658667986
GA 5635 G ACAATGATAGA 1.57403225550637 0.87088613119203 3.06910591864163
GA 5639 G TGATAGACTGG 0.509925277809278 0.944701660981595 4.98968087537527
GA 5643 G AGACTGGATTA 1.3720837888558 0.97251219570296 7.23395511970917
GA 5644 G GACTGGATTAA 0.981405588952172 0.980385816456306 8.61584000943889
GA 5650 G ATTAAGAAAAT 0.675143552618082 0.963723674166713 6.2540495829645
GA 5656 G AAAATGTGGCA 1.58257734733309 0.984131245270622 9.60631947767545
GA 5658 G AATGTGGCACA 0.696923841619601 0.966175389345244 6.48916873691362
GA 5659 G ATGTGGCACAT 0.997324531658658 0.967411006059857 6.61741888160899
GA 5674 G ACCATGGAATA 1.20677696941916 0.99507008460658 17.3786279619566
GA 5675 G CCATGGAATAC 0.962147456344702 0.99732286991041 23.6231349198586
GA 5687 G ATGCAGCCATA 0.912170021547064 0.98958872220371 11.9091754106891
GA 5699 G AAAATGATGAG 0.740067644849629 0.884960088554392 3.29161447173998
GA 5702 G ATGATGAGTTC 0.969844336945558 0.973476493191178 7.36978206836033
GA 5704 G GATGAGTTCAT 1.49867625722154 0.979607656502815 8.44480579988386
GA 5717 G CCTTTGTAGGG 1.44717184412769 0.983150170689388 9.31547345386791
GA 5720 G TTGTAGGGACA 0.945260695030344 0.948359270524742 5.17848611255952
GA 5721 G TGTAGGGACAT 1.07717611188858 0.937663315529381 4.67300821321759
GA 5722 G GTAGGGACATG 1.12773673417143 0.980816547062944 8.71490973633436
GA 5727 G GACATGGATGA 1.48841731287542 0.982484648178762 9.13212928691548
GA 5728 G ACATGGATGAA 1.02744963895495 0.985613883699901 10.1006251948985
GA 5731 G TGGATGAAATT 0.927027053838899 0.982966640947208 9.26385080388659
GA 5737 G AAATTGGAAAC 2.27178171246455 0.845821304522368 2.74620046770936
GA 5738 G AATTGGAAACC 0.451691860223004 0.9663040912361 6.50220289993201
GA 5754 G TCTCAGTAAAC 0.7175251281273 0.963420721241667 6.22661991185953
GA 5768 G CGCAAGAACAA 1.55444891789353 0.994367760232973 16.2504156043689
GA 5804 G TCATAGGTGGG 0.636271087914973 0.902220126353043 3.62341448579559
GA 5807 G TAGGTGGGAAT 1.407015495653 0.99679978539378 21.5979111872883
GA 5808 G AGGTGGGAATT 1.36503212784491 0.971797509315404 7.13775307718494
GA 5809 G GGTGGGAATTG 1.17009994998075 0.975077085328494 7.61216401738257
GA 5814 G GAATTGAACAA 0.800257806661473 0.9546076716809 5.55091424760431
GA 5821 G ACAATGAGATC 1.6703798012877 0.983376869902158 9.38040506161149
GA 5823 G AATGAGATCAC 0.98542574861882 0.903242447063555 3.64565418437402
GA 5831 G CACATGGACAC 0.988913951822033 0.99092594045389 12.769487279936
GA 5832 G ACATGGACACA 0.732111972621615 0.986398870219721 10.3942335644994
GA 5838 G ACACAGGAAGG 1.0487101650742 0.953743003811357 5.49502358707739
GA 5839 G CACAGGAAGGG 1.23350747317262 0.951241515549912 5.3415932038304
GA 5842 G AGGAAGGGGAA 1.63304778226893 0.902198060281653 3.62293810904228
GA 5843 G GGAAGGGGAAT 1.20331232392511 0.986151377427513 10.2989927042734
GA 5844 G GAAGGGGAATA 1.23922113086567 0.971499454458518 7.09869098582074
GA 5845 G AAGGGGAATAT 0.857564035410949 0.874971427884846 3.1300590880566
GA 5896 G GGATAGCATTG 1.19959858817482 0.978512402436262 8.21984527368606
GA 5902 G CATTGGGAGAT 1.31674989873236 0.962098931709368 6.11074531497895
GA 5903 G ATTGGGAGATA 0.533362430070586 0.964783343792883 6.35271002060921
GA 5905 G TGGGAGATATA 0.795222044236961 0.987334463063179 10.7789793254476
GA 5917 G CTAATGCTAGA 1.9297518440778 0.932673044026443 4.47833283828211
GA 5924 G TAGATGACACG 0.8703089779946 0.987562090358416 10.879050345902
GA 5935 G TTAGTGGGTGC 1.50158683036917 0.814375860431974 2.43055057837659
GA 5936 G TAGTGGGTGCA 1.21064081797946 0.966137117559998 6.48530689280113
GA 5937 G AGTGGGTGCAG 1.13572051644113 0.947869781673749 5.15210343474438
GA 5939 G TGGGTGCAGCG 1.89195206874765 0.962340444041551 6.13146975923708
GA 5942 G GTGCAGCGCAC 1.08331063502417 0.995258800130806 17.7236393558703
GA 5954 G AGCATGGCACA 0.752245044024164 0.930919296125552 4.41481207306386
GA 5955 G GCATGGCACAT 1.33067364336235 0.985439230928513 10.038527627821
GA 5961 G CACATGTATAC 1.54204613921546 0.960908379328527 6.01135144032054
GA 5971 G CATATGTAACT 1.18988108821218 0.97339609108074 7.35817931719604
GA 5982 G AACCTGCACAA 0.837175746906745 0.983992965219224 9.56372572611701
GA 5989 G ACAATGTGCAC 0.646148881488274 0.931655805621488 4.44120107088444
GA 5991 G AATGTGCACAT 1.68449208549551 0.983779536224799 9.49904784541333
GA 5997 G CACATGTACCC 1.11535317573126 0.991643509695727 13.313690035294
GA 6014 G TTAGAGTATAA 1.52141654256066 0.990439521156719 12.4358155926841
GT 5263 G CACATGAAGAA 0.235975965848889 0.755192949930489 1.99546521288268
GT 5284 G TCACTGGCCAT 0.209179507488769 0.922126919407899 4.12825598891402
GT 5285 G CACTGGCCATC 0.215204844904931 0.920156459254478 4.07037201461213
GT 5292 G CATCAGAGAAA 0.129512830348394 0.844053091473983 2.72618483178908
GT 5294 G TCAGAGAAATG 0.604083932333916 0.989401231200963 11.8016892033231
GT 5299 G GAAATGCAAAT 0.212262260196035 0.857976336167782 2.89291379121076
GT 5317 G ACTATGAGATA 0.139642064198832 0.787370111954655 2.21217842087422
GT 5319 G TATGAGATATC 0.133221353483435 0.701114454066583 1.70306147156339
GT 5340 G AGTTAGAATGG 0.175922028989132 0.959640736945738 5.91029910090383
GT 5344 G AGAATGGCAAT 0.125900216828424 0.749445747547942 1.96064830615964
GT 5345 G GAATGGCAATC 0.163193543554937 0.764806937285126 2.05613483543182
GT 5359 G AAAAAGTCAGG 0.367344909864173 0.86484811140721 2.98378603351105
GT 5364 G GTCAGGAAACA 0.123935803580304 0.937139573980455 4.65152959528068
GT 5373 G CAACAGGTGCT 0.23066580194009 0.880267352040412 3.21335809517544
GT 5376 G CAGGTGCTGGA 0.28684180286683 0.738239501946563 1.89561896696691
GT 5379 G GTGCTGGAGAG 0.0791522733868644 0.864650749386258 2.9810871448749
GT 5380 G TGCTGGAGAGG 0.196689795414475 0.793941020361644 2.26177300179255
GT 5385 G GAGAGGATGTG 0.223829909279292 0.991761937815838 13.4102482257941
GT 5388 G AGGATGTGGAG 0.212070966044048 0.956625908872083 5.68766059620758
GT 5390 G GATGTGGAGAA 0.139838932460676 0.965351817703695 6.40745944118926
GT 5391 G ATGTGGAGAAA 0.0703248962633742 0.777194698745226 2.13924335911444
GT 5399 G AAATAGGAACA 0.163180687184529 0.979478633069483 8.41738209522263
GT 5400 G AATAGGAACAC 0.0643443811231866 0.751425411382646 1.97252409590382
GT 5415 G ACACTGTTGGT 0.201164810007928 0.888346305270902 3.35093155288773
GT 5418 G CTGTTGGTGGG 0.332285727320567 0.934424490620517 4.54420706414679
GT 5419 G TGTTGGTGGGA 0.618971830645617 0.937663531702622 4.67301713251471
GT 5421 G TTGGTGGGACT 0.344763378764683 0.971648950840101 7.11820760012485
GT 5422 G TGGTGGGACTG 0.161654750540188 0.832979253802848 2.60753909031859
GT 5423 G GGTGGGACTGT 0.292061934189452 0.906487237652516 3.71851833466358
GT 5427 G GGACTGTAAAC 0.259262848449708 0.922598204506029 4.14241350210771
GT 5435 G AACTAGTTCAA 0.279749757848795 0.845768881905735 2.74560252880867
GT 5446 G CCATTGTGGAA 0.309730143398122 0.970751108515176 7.00322254118383
GT 5448 G ATTGTGGAAGT 0.1373157010123 0.922969905888247 4.15366732432024
GT 5449 G TTGTGGAAGTC 0.152625591930723 0.875296003559501 3.1350211350525
GT 5456 G AGTCAGTGTGG 0.266348045543307 0.977383726932998 8.00515478697018
GT 5458 G TCAGTGTGGCG 0.205883352664881 0.887673701018175 3.33894905852636
GT 5460 G AGTGTGGCGAT 0.303581945972704 0.846677958785532 2.75601135392053
GT 5461 G GTGTGGCGATT 0.230660794215643 0.832774655381394 2.60544879080319
GT 5473 G CTCAGGGATCT 0.239797676167459 0.796688793289048 2.28313844493553
GT 5474 G TCAGGGATCTA 0.530971508077952 0.964606508031344 6.33594384484821
GT 5480 G ATCTAGAACTA 0.23904589732255 0.876597440867733 3.15510039363191
GT 5498 G CATTTGACCCA 0.182421471434121 0.806660891960503 2.36403255252347
GT 5504 G ACCCAGCCATC 0.206692263742911 0.952549316961449 5.42033161153085
GT 5518 G TTACTGGGTAT 0.324303151135551 0.897503680362045 3.52493746246569
GT 5519 G TACTGGGTATA 0.336856520773711 0.916046131270853 3.9559849869323
GT 5520 G ACTGGGTATAT 0.504712916757852 0.998033021498691 27.5742939408925
GT 5534 G CAAAGGACTAT 0.449064929309161 0.906950440830953 3.72921412394514
GT 5550 G ATGCTGCTATA 0.552909355536078 0.987000018880061 10.6367142411087
GT 5558 G ATAAAGACACA 0.154683219149262 0.942399409245613 4.87992216578799
GT 5565 G CACATGCACAC 0.25937022128616 0.918452560351048 4.02194992665236
GT 5575 G CGTATGTTTAT 0.202849080913235 0.897501126706734 3.52488589463297
GT 5582 G TTATTGCGGCA 0.377317197697673 0.982790596247978 9.21510488256813
GT 5585 G TTGCGGCACTA 0.467316305831993 0.999444740189615 51.9537130084348
GT 5600 G CAATAGCAAAG 0.264433336220812 0.940126318788491 4.77764475505848
GT 5605 G GCAAAGACTTG 0.316930659033447 0.891574765299262 3.40989851689742
GT 5611 G ACTTGGAACCA 0.187619950720982 0.939383757517102 4.74544879174485
GT 5625 G CAAATGTCCAA 0.216983555575266 0.751388403077544 1.97230097223057
GT 5635 G ACAATGATAGA 0.207387918813233 0.897363155053636 3.52210243905267
GT 5639 G TGATAGACTGG 0.321432498182693 0.944268555270108 4.96852956146066
GT 5643 G AGACTGGATTA 0.130651133157764 0.876335216066451 3.15103085207501
GT 5644 G GACTGGATTAA 0.224985982534272 0.832283512811885 2.60044518229274
GT 5650 G ATTAAGAAAAT 0.116289811524755 0.979025240150397 8.32300874009217
GT 5656 G AAAATGTGGCA 0.260119642253147 0.973082857060327 7.31346701405963
GT 5658 G AATGTGGCACA 0.239671496656073 0.946520384068041 5.08120808887773
GT 5659 G ATGTGGCACAT 0.340291186394921 0.927829487381803 4.3083858777455
GT 5674 G ACCATGGAATA 0.210140581770353 0.94610897407735 5.06011032633736
GT 5675 G CCATGGAATAC 0.2449673014059 0.932858501442801 4.48519010216016
GT 5684 G ACTATGCAGCC 0.299293127349311 0.886817845237826 3.32384746002652
GT 5687 G ATGCAGCCATA 0.368457925353136 0.837187149420569 2.65131995925292
GT 5699 G AAAATGATGAG 0.291752779254362 0.923533111219778 4.17086904833118
GT 5702 G ATGATGAGTTC 0.180132020362565 0.941411687181855 4.8347708748686
GT 5704 G GATGAGTTCAT 0.408277261975365 0.991040408683031 12.8519152474754
GT 5717 G CCTTTGTAGGG 0.999880863460207 0.992197793065508 13.7842748588725
GT 5720 G TTGTAGGGACA 0.158186031931335 0.801333819781992 2.32014446520803
GT 5721 G TGTAGGGACAT 0.260618069342872 0.852358985065856 2.82304032525855
GT 5722 G GTAGGGACATG 0.406836042769287 0.957567053513192 5.7546631088665
GT 5727 G GACATGGATGA 0.131131443017975 0.976193827566194 7.79537708169894
GT 5728 G ACATGGATGAA 0.168688590981267 0.978370575223828 8.19195773862651
GT 5731 G TGGATGAAATT 0.0556460648900889 0.730493737907714 1.85271099275288
GT 5737 G AAATTGGAAAC 0.155555701985457 0.89621495762314 3.49914264983911
GT 5738 G AATTGGAAACC 0.135065189307764 0.871758624794145 3.08189526353367
GT 5754 G TCTCAGTAAAC 0.24038209449565 0.990649171530482 12.5764508846258
GT 5768 G CGCAAGAACAA 0.180233003253229 0.917095164515767 3.98440305252129
GT 5804 G TCATAGGTGGG 0.411504559827815 0.956772617930669 5.69796420278348
GT 5805 G CATAGGTGGGA 0.336652983424331 0.976559358601541 7.8581370263122
GT 5807 G TAGGTGGGAAT 0.313319303267942 0.94119977755808 4.82522803308111
GT 5808 G AGGTGGGAATT 0.270739774623053 0.991942134730909 13.5612151360882
GT 5809 G GGTGGGAATTG 0.30778252845398 0.972825240080787 7.27726670179257
GT 5814 G GAATTGAACAA 0.208185022910401 0.855936094620242 2.86710017540954
GT 5821 G ACAATGAGATC 0.216582506136199 0.98851686847374 11.3305215919655
GT 5823 G AATGAGATCAC 0.101321155336768 0.747909659244114 1.95151626686719
GT 5831 G CACATGGACAC 0.205186900996539 0.997173370855931 22.9873548541688
GT 5832 G ACATGGACACA 0.121804135320329 0.828741729426921 2.56494389647498
GT 5839 G CACAGGAAGGG 0.399040781983209 0.940438938163304 4.79137346695943
GT 5842 G AGGAAGGGGAA 0.284471214926929 0.967873853161902 6.66732211264936
GT 5843 G GGAAGGGGAAT 0.303739286705003 0.860107233722552 2.92042869953715
GT 5844 G GAAGGGGAATA 0.298724835020733 0.864532898512453 2.97947816546709
GT 5845 G AAGGGGAATAT 0.210759329965659 0.826831833912894 2.54621165748193
GT 5896 G GGATAGCATTG 0.22547166249165 0.868934530611219 3.04093050812041
GT 5902 G CATTGGGAGAT 0.190473277364274 0.969637915405283 6.86769857620828
GT 5903 G ATTGGGAGATA 0.258140814366641 0.958423219525549 5.81753829904441
GT 5905 G TGGGAGATATA 0.305141175457698 0.929330383695589 4.35924316308943
GT 5917 G CTAATGCTAGA 0.246001365799924 0.986227411077499 10.3279807159194
GT 5924 G TAGATGACACG 0.25348747602995 0.918357951394681 4.01930393082357
GT 5935 G TTAGTGGGTGC 0.481518182434601 0.985648175430243 10.1129495472781
GT 5936 G TAGTGGGTGCA 0.554288705699262 0.985888560764509 10.2005916633505
GT 5937 G AGTGGGTGCAG 0.262917084885978 0.978272057362656 8.17274530518739
GT 5942 G GTGCAGCGCAC 0.246560766341647 0.954758817051385 5.56084434278133
GT 5961 G CACATGTATAC 0.310875859820911 0.943501967910427 4.93167314022199
GT 5971 G CATATGTAACT 0.216195680993175 0.89808578009728 3.53674002490194
GT 5982 G AACCTGCACAA 0.549637247399693 0.952745002402918 5.43238656553196
GT 5989 G ACAATGTGCAC 0.551078783257938 0.989835319160035 12.0550254762618
GT 5991 G AATGTGCACAT 0.272853458932579 0.94528164670492 5.0183864159242
GT 5997 G CACATGTACCC 0.206917425684303 0.943930894593938 4.95220487758059
GT 6014 G TTAGAGTATAA 0.512744531343307 0.98038441054796 8.61552194548148
GC 5263 G CACATGAAGAA 0.236291915908103 0.963853641520415 6.26592056655375
GC 5284 G TCACTGGCCAT 0.143228384705211 0.788382807020032 2.21968861407129
GC 5285 G CACTGGCCATC 0.18382201470293 0.849118844339083 2.78438440963951
GC 5292 G CATCAGAGAAA 0.320720589434803 0.924808576631798 4.21050851986771
GC 5294 G TCAGAGAAATG 0.539512101735928 0.960957547440194 6.01536781699835
GC 5299 G GAAATGCAAAT 0.0734200109071948 0.806667385182742 2.36408703240217
GC 5317 G ACTATGAGATA 0.169302389520632 0.82939954375687 2.57146159290903
GC 5319 G TATGAGATATC 0.433862583183727 0.758343561450782 2.01500244795771
GC 5336 G CACCAGTTAGA 0.365543051347202 0.733365539823999 1.86843463197954
GC 5340 G AGTTAGAATGG 0.738293343171042 0.937598794392728 4.67034807942547
GC 5344 G AGAATGGCAAT 0.0451051945161817 0.870124150389432 3.05803484672381
GC 5345 G GAATGGCAATC 0.319495554714773 0.964205556987068 6.29838182699609
GC 5359 G AAAAAGTCAGG 0.304261092375866 0.817402047249574 2.45766616192344
GC 5363 G AGTCAGGAAAC 0.0967622606684503 0.95533848047427 5.59938303948047
GC 5364 G GTCAGGAAACA 0.162248051229232 0.720231560378147 1.79820814125633
GC 5373 G CAACAGGTGCT 0.268441292554597 0.870490631618494 3.06334822256078
GC 5380 G TGCTGGAGAGG 0.335300464541076 0.934665573837248 4.55347421651474
GC 5382 G CTGGAGAGGAT 0.364829472446307 0.937042508218659 4.64757744860323
GC 5384 G GGAGAGGATGT 0.261872962781229 0.883446290449144 3.26588665861852
GC 5385 G GAGAGGATGTG 0.209915040354598 0.769594846889586 2.08756382250488
GC 5388 G AGGATGTGGAG 0.130579338881364 0.879455386087505 3.200254557305
GC 5391 G ATGTGGAGAAA 0.190739321176446 0.982479795529448 9.13083059225526
GC 5393 G GTGGAGAAATA 0.252327790303419 0.779992061166318 2.15885066099977
GC 5399 G AAATAGGAACA 0.235203383006466 0.947097924791451 5.11122808091181
GC 5400 G AATAGGAACAC 0.344743310603283 0.943014496109715 4.90861284342502
GC 5418 G CTGTTGGTGGG 0.186708406092839 0.816294028757156 2.4476681287132
GC 5421 G TTGGTGGGACT 0.133797351666285 0.944155047400265 4.96302582029022
GC 5423 G GGTGGGACTGT 0.310232619131968 0.888329812680678 3.35063651885304
GC 5427 G GGACTGTAAAC 0.388210518499687 0.911085822891982 3.82819731229567
GC 5435 G AACTAGTTCAA 0.52423626857 0.881721421935493 3.23713869991714
GC 5446 G CCATTGTGGAA 0.211388773523169 0.86229495247467 2.94928884684386
GC 5449 G TTGTGGAAGTC 0.215276374921069 0.884028830198619 3.27573125764499
GC 5452 G TGGAAGTCAGT 0.256619830521661 0.983341950546821 9.3703178312889
GC 5456 G AGTCAGTGTGG 0.330105797989247 0.877083175203678 3.16267075366969
GC 5460 G AGTGTGGCGAT 0.111694894049786 0.871878949753884 3.0836685713994
GC 5461 G GTGTGGCGATT 0.232168541827134 0.919035200293924 4.03834278059769
GC 5473 G CTCAGGGATCT 0.204142166766068 0.903534967394394 3.65207934806341
GC 5474 G TCAGGGATCTA 0.26189901591591 0.876080494702008 3.14708931868143
GC 5480 G ATCTAGAACTA 0.633145078008448 0.965907610611307 6.46228255857247
GC 5498 G CATTTGACCCA 0.410447282580237 0.982874030021958 9.23811439656359
GC 5504 G ACCCAGCCATC 0.302043251233794 0.992006542072358 13.6164042568346
GC 5518 G TTACTGGGTAT 0.112989680398178 0.958165424190357 5.79840770386942
GC 5519 G TACTGGGTATA 0.327078664787996 0.950025671045391 5.27111289786575
GC 5520 G ACTGGGTATAT 0.381112870558723 0.876382468100401 3.15176327630171
GC 5534 G CAAAGGACTAT 0.255265771393097 0.915257394663792 3.93495159101679
GC 5547 G ATCATGCTGCT 0.171632221126912 0.910824048574561 3.82173782910856
GC 5550 G ATGCTGCTATA 0.240450654619536 0.982005233222298 9.00635206749812
GC 5558 G ATAAAGACACA 0.240832865686948 0.854499478773398 2.84922533347563
GC 5582 G TTATTGCGGCA 0.0687029908313168 0.837088856451577 2.65027970189213
GC 5585 G TTGCGGCACTA 0.204225036826142 0.972122230377581 7.18101072363561
GC 5600 G CAATAGCAAAG 0.300445986563311 0.921232851857536 4.10173389250764
GC 5605 G GCAAAGACTTG 0.369188768560104 0.98361768460997 9.45083821361525
GC 5610 G GACTTGGAACC 0.163760226533481 0.860605980929896 2.92695274543704
GC 5611 G ACTTGGAACCA 0.313169348350256 0.985962047525732 10.2278292532272
GC 5625 G CAAATGTCCAA 0.0602192236441052 0.78638957851139 2.2049516467701
GC 5635 G ACAATGATAGA 0.172335324266164 0.756608422719537 2.00420225314733
GC 5639 G TGATAGACTGG 0.37985019211066 0.983678826132096 9.46896641312603
GC 5643 G AGACTGGATTA 0.114401870828256 0.922663746302487 4.14439222250126
GC 5644 G GACTGGATTAA 0.331936878268401 0.908106642098971 3.75624660805695
GC 5650 G ATTAAGAAAAT 0.137693233512919 0.807336546948079 2.36971465806132
GC 5658 G AATGTGGCACA 0.0875591726634997 0.99070925386824 12.6176254890212
GC 5659 G ATGTGGCACAT 0.18418241147691 0.984126668482099 9.60490088266472
GC 5674 G ACCATGGAATA 0.093182674893703 0.762346322336253 2.04030474203578
GC 5675 G CCATGGAATAC 0.243463131967894 0.814210009310396 2.42908173552399
GC 5687 G ATGCAGCCATA 0.133721375117518 0.953115763351905 5.45542842703519
GC 5699 G AAAATGATGAG 0.280592824963604 0.929480945084677 4.36443097747506
GC 5702 G ATGATGAGTTC 0.143747508457871 0.914493857569531 3.91485584215128
GC 5704 G GATGAGTTCAT 0.314195729735447 0.962898865648009 6.18014616115435
GC 5717 G CCTTTGTAGGG 0.391925794448263 0.959321759669953 5.88560298119272
GC 5720 G TTGTAGGGACA 0.211678866737229 0.944527273413724 4.98113548272372
GC 5721 G TGTAGGGACAT 0.227410401437836 0.811880036597066 2.40863130855175
GC 5722 G GTAGGGACATG 0.37595475361372 0.989833603147873 12.053992334392
GC 5727 G GACATGGATGA 0.187908590358453 0.953838655004426 5.50113078424319
GC 5728 G ACATGGATGAA 0.30346889185073 0.983589929814537 9.4426422140515
GC 5731 G TGGATGAAATT 0.140223211789003 0.851238252081462 2.80953835016138
GC 5738 G AATTGGAAACC 0.266456386137316 0.955654824859361 5.62072574453454
GC 5754 G TCTCAGTAAAC 0.153231124318187 0.927304154600186 4.29094460954574
GC 5768 G CGCAAGAACAA 0.225361896802017 0.97680099846191 7.90042763583959
GC 5804 G TCATAGGTGGG 0.0980659245764828 0.853850392833853 2.84122902147307
GC 5805 G CATAGGTGGGA 0.169229616543938 0.861165628244961 2.93431209277736
GC 5807 G TAGGTGGGAAT 0.18861605388893 0.914207033174384 3.9073731546802
GC 5808 G AGGTGGGAATT 0.247582954462403 0.961279777429135 6.04187499725934
GC 5809 G GGTGGGAATTG 0.228622002700015 0.767505847852285 2.07374749306878
GC 5814 G GAATTGAACAA 0.336285236172412 0.965943945742886 6.46591248518273
GC 5821 G ACAATGAGATC 0.207996095605615 0.986847505058361 10.5736355085877
GC 5823 G AATGAGATCAC 0.297518072826685 0.894757713197878 3.47051637812064
GC 5831 G CACATGGACAC 0.183529400005016 0.905156906998931 3.68821532440439
GC 5832 G ACATGGACACA 0.308354219003739 0.954208681902159 5.52493215623938
GC 5838 G ACACAGGAAGG 0.223847362303749 0.94447633596905 4.97864681440181
GC 5842 G AGGAAGGGGAA 0.199685709967919 0.900103996097162 3.57841391249617
GC 5843 G GGAAGGGGAAT 0.191160134416697 0.771949787089526 2.10333637557543
GC 5844 G GAAGGGGAATA 0.241104106442564 0.865727440755978 2.99587768376195
GC 5845 G AAGGGGAATAT 0.223449584796719 0.966610377117934 6.53351902980977
GC 5896 G GGATAGCATTG 0.425033784584269 0.984580650648051 9.74865101055359
GC 5902 G CATTGGGAGAT 0.193822655231937 0.972307451621512 7.2060201497192
GC 5903 G ATTGGGAGATA 0.294166687665275 0.93564678517227 4.59170922500094
GC 5924 G TAGATGACACG 0.12238282328863 0.903956872858366 3.66139546232665
GC 5935 G TTAGTGGGTGC 0.262806827752681 0.98722327417727 10.7310666611034
GC 5936 G TAGTGGGTGCA 0.175056442061476 0.928165743050433 4.3196462201723
GC 5937 G AGTGGGTGCAG 0.186966022826583 0.97164663321206 7.11790387548174
GC 5939 G TGGGTGCAGCG 0.114137584481537 0.801664399781588 2.32282204611051
GC 5942 G GTGCAGCGCAC 0.138410374437686 0.925384481892527 4.22872581206365
GC 5954 G AGCATGGCACA 0.109289900949021 0.966352996171326 6.50717496129758
GC 5955 G GCATGGCACAT 0.149857092274965 0.887182354052856 3.33025947230452
GC 5961 G CACATGTATAC 0.0801986688195458 0.784511947631835 2.19123452195061
GC 5971 G CATATGTAACT 0.10178158919947 0.866410431692416 3.00534580231145
GC 5982 G AACCTGCACAA 0.214953837938844 0.861791961881692 2.94259735204695
GC 5991 G AATGTGCACAT 0.117891936518156 0.829055788368454 2.56805137229188
GC 5997 G CACATGTACCC 0.144206013891931 0.980334577066685 8.60426975127303
GC 6014 G TTAGAGTATAA 0.272301710202782 0.893600515032969 3.44818130878435
TG 5270 T AGAAATGCTCA 0.23485842741214 0.753444637219725 1.98476328572194
TG 5273 T AATGCTCATCA 0.108497127377518 0.736226964266954 1.8843167107762
TG 5279 T CATCATCACTG 0.126081653332486 0.866701696403954 3.00940405394316
TG 5283 T ATCACTGGCCA 0.106838921607897 0.754515687638734 1.99130783030928
TG 5304 T GCAAATCAAAA 0.230401071009824 0.850342461067413 2.7988468567334
TG 5316 T CACTATGAGAT 0.355078417427616 0.894394222089813 3.4634633161013
TG 5321 T TGAGATATCAT 0.105819684412158 0.880115962576724 3.21090551843389
TG 5326 T TATCATCTCAC 0.124973275033821 0.829119724236083 2.56868494085749
TG 5328 T TCATCTCACAC 0.189592362299234 0.989457922448743 11.8338885578703
TG 5337 T ACCAGTTAGAA 0.102375211065574 0.788825653260767 2.22298773344572
TG 5338 T CCAGTTAGAAT 0.0707247831026872 0.916094180939649 3.95727549081069
TG 5343 T TAGAATGGCAA 0.241919186929733 0.969900216342361 6.8989640608927
TG 5352 T AATCATTAAAA 0.172208163238584 0.972494781663405 7.23156721430783
TG 5353 T ATCATTAAAAA 0.275321659083147 0.85385167343199 2.84124474926005
TG 5360 T AAAAGTCAGGA 0.167339144786971 0.837298300736017 2.65249733434402
TG 5375 T ACAGGTGCTGG 0.0790142159770796 0.821317563666359 2.49366418030465
TG 5387 T GAGGATGTGGA 0.158408310171386 0.801724930114206 2.3233129656375
TG 5397 T AGAAATAGGAA 0.229025784259861 0.851401882535858 2.81150091512693
TG 5406 T AACACTTTTAC 0.139702283462768 0.70995020767724 1.74606539962712
TG 5407 T ACACTTTTACA 0.153054359740649 0.885503855366023 3.30097275460809
TG 5408 T CACTTTTACAC 0.107839623031376 0.897005520956007 3.51491213747908
TG 5414 T TACACTGTTGG 0.172758325528602 0.812164484524253 2.41110963557015
TG 5416 T CACTGTTGGTG 0.167384870161863 0.983907691186064 9.53773108039541
TG 5417 T ACTGTTGGTGG 0.134043526339283 0.945789040087578 5.04386529282701
TG 5420 T GTTGGTGGGAC 0.15378750357747 0.871971720942427 3.08503739081398
TG 5426 T GGGACTGTAAA 0.576817213522376 0.951683752225943 5.36786962321922
TG 5433 T TAAACTAGTTC 0.158264013407499 0.962121565068652 6.11267925019572
TG 5444 T AACCATTGTGG 0.114288899126075 0.759112827623503 2.01982281270916
TG 5447 T CATTGTGGAAG 0.241242185959971 0.91001902241894 3.80204189538469
TG 5459 T CAGTGTGGCGA 0.164359602969397 0.945212737831906 5.0149527021498
TG 5465 T GGCGATTCCTC 0.160558376774109 0.927115167260329 4.28471458558411
TG 5469 T ATTCCTCAGGG 0.122736685069582 0.872056095433045 3.08628352280512
TG 5478 T GGATCTAGAAC 0.153273939121704 0.991835426789899 13.4712151968543
TG 5484 T AGAACTAGAAA 0.256364624123517 0.99342249021549 15.0267197518883
TG 5490 T AGAAATACCAT 0.0610470741594987 0.916440959841383 3.96662071307155
TG 5495 T TACCATTTGAC 0.151230160462246 0.99000831769768 12.160535967687
TG 5496 T ACCATTTGACC 0.196565737191475 0.897322957298356 3.52129248357017
TG 5497 T CCATTTGACCC 0.201959523728742 0.827420529851075 2.55195554232027
TG 5508 T AGCCATCCCAT 0.10068579040529 0.795698467700023 2.27539411805492
TG 5513 T TCCCATTACTG 0.170759060940881 0.992998020156009 14.5594559967432
TG 5517 T ATTACTGGGTA 0.223678915645393 0.979278653831611 8.37537886683561
TG 5521 T CTGGGTATATA 0.250452231458652 0.941695576032993 4.84763410753711
TG 5523 T GGGTATATACC 0.110812127345971 0.770990387112027 2.09688509328325
TG 5525 T GTATATACCCA 0.0808175126238199 0.894261310350613 3.46089292002647
TG 5537 T AGGACTATAAA 0.190415147333177 0.95700859412244 5.71464524175117
TG 5539 T GACTATAAATC 0.232871078421872 0.723569942717863 1.81565804131987
TG 5543 T ATAAATCATGC 0.291156325950193 0.853515743159401 2.83712550431229
TG 5546 T AATCATGCTGC 0.117584828526498 0.981093304886429 8.78032646339606
TG 5549 T CATGCTGCTAT 0.156511243867434 0.893088759967162 3.43841330803404
TG 5552 T GCTGCTATAAA 0.0400674972374306 0.810918217392473 2.40028837362847
TG 5554 T TGCTATAAAGA 0.164797960465163 0.892476303480252 3.4268098206026
TG 5564 T ACACATGCACA 0.329145537842339 0.838453662219896 2.66480104977523
TG 5572 T ACACGTATGTT 0.143041076488727 0.724969660464725 1.82305355289281
TG 5574 T ACGTATGTTTA 0.264563262844671 0.910910232480303 3.82386148605103
TG 5576 T GTATGTTTATT 0.107089762245107 0.802648534403257 2.33082858995053
TG 5577 T TATGTTTATTG 0.15092092981255 0.776184029279608 2.13223865801197
TG 5580 T GTTTATTGCGG 0.119917320592048 0.956288000590313 5.66412204120341
TG 5581 T TTTATTGCGGC 0.21930220493865 0.857909965449233 2.89206598760056
TG 5591 T CACTATTCACA 0.302738974672366 0.939665871903243 4.75761284915662
TG 5592 T ACTATTCACAA 0.127194474614501 0.887322320729805 3.3327293707565
TG 5598 T CACAATAGCAA 0.352113784070651 0.839428287825636 2.67527405702564
TG 5608 T AAGACTTGGAA 0.164524731610602 0.932546794736106 4.47368041167143
TG 5609 T AGACTTGGAAC 0.242481997278687 0.907259464394903 3.73639210323922
TG 5624 T CCAAATGTCCA 0.143965824311994 0.927907027443573 4.31097576691639
TG 5626 T AAATGTCCAAC 0.113185418571144 0.867022172678443 3.01388361239785
TG 5637 T AATGATAGACT 0.185730855562396 0.998948544895051 37.7404932161484
TG 5642 T TAGACTGGATT 0.192209935015296 0.89913590938313 3.55827622306487
TG 5646 T CTGGATTAAGA 0.156453562234372 0.951960009136538 5.38446323429466
TG 5647 T TGGATTAAGAA 0.359030263089481 0.902861608183991 3.63733043866761
TG 5655 T GAAAATGTGGC 0.161430461822636 0.965519208745703 6.42383367664295
TG 5664 T GCACATATACA 0.163930701163296 0.978314068952946 8.18092234747076
TG 5666 T ACATATACACC 0.352850563399557 0.922534167280188 4.14048253331792
TG 5673 T CACCATGGAAT 0.329705468233582 0.970962748991041 7.02985291409221
TG 5678 T TGGAATACTAT 0.0835727713678294 0.989052090317863 11.6089010955433
TG 5683 T TACTATGCAGC 0.279110465714076 0.932105929497592 4.45753239297699
TG 5691 T AGCCATAAAAA 0.199809204894502 0.895327245774932 3.48163708263147
TG 5705 T ATGAGTTCATA 0.269927092715091 0.966080205289674 6.47957599890708
TG 5706 T TGAGTTCATAT 0.150263506448528 0.909053594943273 3.77875110374832
TG 5709 T GTTCATATCCT 0.136622513428228 0.931641470321115 4.44068351831435
TG 5711 T TCATATCCTTT 0.106376587150075 0.87247313458439 3.092459709948
TG 5716 T TCCTTTGTAGG 0.113359497647789 0.736003464978598 1.88306832885234
TG 5718 T CTTTGTAGGGA 0.213796135467631 0.888347916373967 3.35096037702126
TG 5726 T GGACATGGATG 0.238088158023824 0.966801074117559 6.55323160052625
TG 5730 T ATGGATGAAAT 0.255966200497941 0.945933530801253 5.05118462243637
TG 5736 T GAAATTGGAAA 0.0995632538082724 0.702718103607971 1.7107484741291
TG 5745 T AACCATCATTC 0.239615399274353 0.924408525431749 4.19797187634855
TG 5748 T CATCATTCTCA 0.0870389903310944 0.87140504866621 3.07669780391774
TG 5749 T ATCATTCTCAG 0.14339466573555 0.990739297362548 12.6383637987494
TG 5751 T CATTCTCAGTA 0.122610208844595 0.967373368803224 6.61340689233133
TG 5760 T TAAACTATCGC 0.284465393761517 0.967738525544439 6.65262215181501
TG 5762 T AACTATCGCAA 0.134038828344587 0.902193193777694 3.62283306836088
TG 5790 T CCGCATATTCT 0.178239237806234 0.859039462813065 2.90656918490608
TG 5792 T GCATATTCTCA 0.171154545640925 0.760251103096984 2.02699214131696
TG 5802 T ACTCATAGGTG 0.258256032223194 0.962959099719405 6.185461052425
TG 5806 T ATAGGTGGGAA 0.123892334853124 0.920741918676005 4.08735405136447
TG 5812 T GGGAATTGAAC 0.369343875949742 0.82669725029799 2.54490225303695
TG 5813 T GGAATTGAACA 0.160111461842246 0.769349177632115 2.0859305431551
TG 5820 T AACAATGAGAT 0.405777695820055 0.954772258488084 5.56172978487855
TG 5830 T TCACATGGACA 0.374045556755314 0.943967018114648 4.95394447151685
TG 5850 T GAATATCACAC 0.188141291677147 0.834254290064888 2.62064477061643
TG 5900 T AGCATTGGGAG 0.151393439007877 0.768610540733491 2.08103350909699
TG 5907 T GGAGATATACC 0.313108991726457 0.93498204607749 4.56571480214917
TG 5909 T AGATATACCTA 0.18514986412337 0.911730747706372 3.8442280408716
TG 5913 T ATACCTAATGC 0.106322690979224 0.937996061798485 4.68679070435314
TG 5919 T AATGCTAGATG 0.327665053921239 0.819329374548564 2.47525366934043
TG 5923 T CTAGATGACAC 0.290640516158105 0.888142311997813 3.34728665862971
TG 5931 T CACGTTAGTGG 0.199555869070536 0.993921875170062 15.637740423109
TG 5934 T GTTAGTGGGTG 0.220815417712052 0.957507993813741 5.75039457366317
TG 5938 T GTGGGTGCAGC 0.249802191690234 0.994670227986536 16.7089776309584
TG 5953 T CAGCATGGCAC 0.189250137436556 0.931220756493602 4.42556391554052
TG 5960 T GCACATGTATA 0.565029149929798 0.936814386511834 4.63832391846027
TG 5962 T ACATGTATACA 0.37734208289515 0.901454264434311 3.60696946049166
TG 5964 T ATGTATACATA 0.138204008360516 0.858529495364867 2.90000113131811
TG 5968 T ATACATATGTA 0.118233964474098 0.743896241766314 1.92798963727741
TG 5970 T ACATATGTAAC 0.320972342217992 0.925535594422968 4.2335394770134
TG 5972 T ATATGTAACTA 0.14448492840183 0.709450668592495 1.74359093835013
TG 5996 T GCACATGTACC 0.527164330283338 0.909344889722071 3.78574119586798
TG 5998 T ACATGTACCCT 0.11555136983858 0.796716946726846 2.28335933734813
TG 6003 T TACCCTAAAAC 0.152876593639325 0.983039942661984 9.28436921043967
TG 6009 T AAAACTTAGAG 0.281831080902007 0.967154514029341 6.59021233472854
TG 6015 T TAGAGTATAAT 0.228130506080923 0.963756130890693 6.25700824912504
TG 6017 T GAGTATAATAA 0.168599181169396 0.880063810988006 3.2100616465004
TA 5273 T AATGCTCATCA 0.0991302513560604 0.736325219786293 1.88486595457085
TA 5279 T CATCATCACTG 0.193408574075887 0.778077132085512 2.1453934604534
TA 5283 T ATCACTGGCCA 0.192276976894616 0.991972577681132 13.5872185294481
TA 5289 T GGCCATCAGAG 0.221907355536185 0.947211591733152 5.11719273919252
TA 5298 T AGAAATGCAAA 0.204596665440041 0.988437708145947 11.290988717263
TA 5304 T GCAAATCAAAA 0.184468306540305 0.978999696532697 8.31778203146339
TA 5316 T CACTATGAGAT 0.333295112590182 0.87716905038051 3.16401351470102
TA 5321 T TGAGATATCAT 0.10944688312211 0.916693050649748 3.97344921548046
TA 5326 T TATCATCTCAC 0.179106109985587 0.788131605510665 2.21782126710184
TA 5338 T CCAGTTAGAAT 0.206171261235376 0.911600250913252 3.84097081995081
TA 5343 T TAGAATGGCAA 0.186278097767572 0.759678074738351 2.02337747505574
TA 5349 T GGCAATCATTA 0.223389288774846 0.830008765927683 2.5775283934434
TA 5352 T AATCATTAAAA 0.203447505979765 0.8831668548941 3.26118889103041
TA 5375 T ACAGGTGCTGG 0.233625096630915 0.966143998498918 6.48600074472274
TA 5387 T GAGGATGTGGA 0.23793232621095 0.818190877715717 2.46483406867309
TA 5397 T AGAAATAGGAA 0.226613179178419 0.927363414632568 4.29290295065585
TA 5406 T AACACTTTTAC 0.10644245368194 0.859650975670405 2.91448864544704
TA 5407 T ACACTTTTACA 0.119303535327827 0.865371102344681 2.99096443357186
TA 5408 T CACTTTTACAC 0.0794084903072973 0.700821763112374 1.70166397913745
TA 5414 T TACACTGTTGG 0.407161205826597 0.961067201412889 6.02435192245226
TA 5416 T CACTGTTGGTG 0.11546512396815 0.883182373327595 3.26144936647313
TA 5417 T ACTGTTGGTGG 0.0782217326233171 0.951418130679448 5.35204519390854
TA 5420 T GTTGGTGGGAC 0.158600132543254 0.940877071382271 4.81079142901584
TA 5426 T GGGACTGTAAA 0.407497029805447 0.877801067923986 3.17393651756312
TA 5428 T GACTGTAAACT 0.142563817641418 0.973709248522968 7.4036662747387
TA 5433 T TAAACTAGTTC 0.224733182449046 0.987440393338978 10.8252127641563
TA 5436 T ACTAGTTCAAC 0.175846011163523 0.807152334399515 2.36816282793725
TA 5445 T ACCATTGTGGA 0.129464229411631 0.858071798457959 2.89413416650237
TA 5447 T CATTGTGGAAG 0.10905437422276 0.776008279476914 2.13102481235288
TA 5457 T GTCAGTGTGGC 0.135493622308349 0.85631535308368 2.87186021458637
TA 5459 T CAGTGTGGCGA 0.214390345458609 0.959792311905231 5.92213520411115
TA 5465 T GGCGATTCCTC 0.174773088772564 0.891757383875739 3.41330802972023
TA 5476 T AGGGATCTAGA 0.189786966759039 0.97170125172666 7.12507139551846
TA 5484 T AGAACTAGAAA 0.241788039311417 0.901077191937004 3.59893937268072
TA 5490 T AGAAATACCAT 0.164379243073426 0.925470920320338 4.23147757142472
TA 5495 T TACCATTTGAC 0.134217439338459 0.947613174252496 5.13841673403132
TA 5497 T CCATTTGACCC 0.177361493585054 0.878360904222731 3.18278653997798
TA 5508 T AGCCATCCCAT 0.215513703871872 0.777774318666717 2.14327939682785
TA 5514 T CCCATTACTGG 0.138598098442068 0.960499695306558 5.97825239338728
TA 5517 T ATTACTGGGTA 0.272814771442741 0.979085772594421 8.33543263119945
TA 5521 T CTGGGTATATA 0.115433571469394 0.856546631547895 2.8747715129731
TA 5525 T GTATATACCCA 0.259229960797747 0.954876433520503 5.56860531740834
TA 5537 T AGGACTATAAA 0.119169544579217 0.850735181030715 2.80352317569893
TA 5539 T GACTATAAATC 0.159065403662453 0.876656550658154 3.15601940929153
TA 5546 T AATCATGCTGC 0.203829555271141 0.865783912061196 2.9966579852052
TA 5549 T CATGCTGCTAT 0.227662696796936 0.908420577437995 3.76367049861624
TA 5564 T ACACATGCACA 0.408069960963947 0.883020459107874 3.25873404471281
TA 5572 T ACACGTATGTT 0.145238708894018 0.815372326577068 2.4394130400937
TA 5574 T ACGTATGTTTA 0.289896214667238 0.984636969177235 9.76692326593606
TA 5576 T GTATGTTTATT 0.143609445377936 0.904548107345559 3.67454906725816
TA 5577 T TATGTTTATTG 0.165154127042282 0.942240080329702 4.87256291029314
TA 5589 T GGCACTATTCA 0.176070766512817 0.99272294538943 14.2786585938838
TA 5591 T CACTATTCACA 0.123842785675293 0.97217843574898 7.18857380350299
TA 5592 T ACTATTCACAA 0.160697710143581 0.87033919488157 3.0611500970562
TA 5598 T CACAATAGCAA 0.177624910311273 0.958678112918402 5.83662554015974
TA 5608 T AAGACTTGGAA 0.286551563317413 0.955797853441875 5.63044882485272
TA 5609 T AGACTTGGAAC 0.190206966486091 0.943442228134041 4.92883154294589
TA 5624 T CCAAATGTCCA 0.349779303548982 0.982842398973143 9.22937154967848
TA 5626 T AAATGTCCAAC 0.138598914478644 0.993337421467325 14.9295199521201
TA 5634 T AACAATGATAG 0.298307760758192 0.996310487180924 20.1074396158869
TA 5637 T AATGATAGACT 0.108380794583008 0.956633412408373 5.68818634034304
TA 5642 T TAGACTGGATT 0.301548632261554 0.981136441245975 8.79065075156213
TA 5657 T AAATGTGGCAC 0.172016026659092 0.744748947783205 1.93294849740204
TA 5664 T GCACATATACA 0.22257018498246 0.730131065935308 1.85074040181863
TA 5666 T ACATATACACC 0.242435366772488 0.962612426156654 6.15504421338564
TA 5673 T CACCATGGAAT 0.249506773975533 0.908712851730232 3.770614893267
TA 5681 T AATACTATGCA 0.24333438233092 0.928669368077572 4.3366544745735
TA 5683 T TACTATGCAGC 0.237064876495884 0.956180616767004 5.65669752958427
TA 5691 T AGCCATAAAAA 0.11431957472364 0.883843022478253 3.27258366416017
TA 5705 T ATGAGTTCATA 0.22712295134197 0.940208237852427 4.78123214701152
TA 5706 T TGAGTTCATAT 0.0760138468579806 0.851543060202914 2.81319658132615
TA 5709 T GTTCATATCCT 0.12335135252115 0.826285752142666 2.5409072119544
TA 5711 T TCATATCCTTT 0.133366611885727 0.981082383058374 8.77771797552442
TA 5714 T TATCCTTTGTA 0.199770244853043 0.906386114414257 3.71619335247251
TA 5715 T ATCCTTTGTAG 0.0892777687151874 0.847814285194563 2.76914216713357
TA 5718 T CTTTGTAGGGA 0.207195175582319 0.952217347223474 5.40004655661615
TA 5726 T GGACATGGATG 0.195280144661664 0.934665105639211 4.55345617113676
TA 5730 T ATGGATGAAAT 0.230364001147985 0.936333086221777 4.61895855021473
TA 5736 T GAAATTGGAAA 0.15445739775754 0.940461492642086 4.79236800038127
TA 5745 T AACCATCATTC 0.194287584579455 0.805167600699084 2.35156811965735
TA 5748 T CATCATTCTCA 0.160756382157814 0.981842281603993 8.96472918979539
TA 5749 T ATCATTCTCAG 0.0748328443585436 0.783456682188427 2.18359424196326
TA 5751 T CATTCTCAGTA 0.14763993493134 0.927672116325196 4.30314191122702
TA 5760 T TAAACTATCGC 0.200394438987278 0.985503482628672 10.0612426695651
TA 5790 T CCGCATATTCT 0.297678857244925 0.97185961127549 7.14596886031702
TA 5795 T TATTCTCACTC 0.065270773351461 0.800198829608778 2.31099649998405
TA 5799 T CTCACTCATAG 0.191658771206042 0.910099046726522 3.80398849261152
TA 5802 T ACTCATAGGTG 0.183704747252341 0.964500691960351 6.32597008684955
TA 5806 T ATAGGTGGGAA 0.229478997423867 0.959080095439828 5.86708125661532
TA 5812 T GGGAATTGAAC 0.916800549832577 0.945236293140293 5.01612574935945
TA 5813 T GGAATTGAACA 0.228757453231779 0.981465089928714 8.8704781360437
TA 5820 T AACAATGAGAT 0.42171586638221 0.912985232631007 3.87589577261485
TA 5850 T GAATATCACAC 0.229295056232854 0.835951563103278 2.63830550457474
TA 5900 T AGCATTGGGAG 0.148254895561042 0.89153473629458 3.40915225502012
TA 5909 T AGATATACCTA 0.438666678452173 0.980653317501717 8.67698095363581
TA 5913 T ATACCTAATGC 0.147259948238986 0.919402655378664 4.04876871595074
TA 5916 T CCTAATGCTAG 0.450728250255498 0.891070751041446 3.40053048352876
TA 5923 T CTAGATGACAC 0.319425499134151 0.988265658751049 11.2064425490609
TA 5931 T CACGTTAGTGG 0.136018198195078 0.701565817056635 1.70521988523779
TA 5934 T GTTAGTGGGTG 0.196541782429614 0.981813251715691 8.95737228996118
TA 5938 T GTGGGTGCAGC 0.145226387624891 0.986072598049816 10.2692068814033
TA 5953 T CAGCATGGCAC 0.324062575088204 0.866540904757965 3.00716218533635
TA 5960 T GCACATGTATA 0.238945577434254 0.92352984350255 4.17076871803387
TA 5962 T ACATGTATACA 0.185612821375095 0.973621162354218 7.39079077879992
TA 5964 T ATGTATACATA 0.137061158361406 0.913714558988583 3.89460870563032
TA 5968 T ATACATATGTA 0.248872414052328 0.907614702468569 3.74468583908882
TA 5970 T ACATATGTAAC 0.314769448303396 0.954490042635171 5.54321960176567
TA 5972 T ATATGTAACTA 0.210497670789774 0.954000357309707 5.51149751838998
TA 5990 T CAATGTGCACA 0.0562772958383276 0.738656073360308 1.89797222831788
TA 5996 T GCACATGTACC 0.298739804799523 0.982144777444377 9.04244381201547
TA 5998 T ACATGTACCCT 0.154778260142972 0.962242756834954 6.1230636254884
TA 6003 T TACCCTAAAAC 0.148132139438982 0.931224692729166 4.42570475544212
TA 6015 T TAGAGTATAAT 0.529783993358744 0.914936628597319 3.92647776911447
TA 6017 T GAGTATAATAA 0.990963327886901 0.869416538289514 3.0478346045171
TC 5270 T AGAAATGCTCA 0.516516854788189 0.942264491168761 4.87368850666983
TC 5273 T AATGCTCATCA 0.364500577610086 0.950673398769268 5.30834440861746
TC 5279 T CATCATCACTG 0.405275765902307 0.836155460180144 2.64044391243254
TC 5283 T ATCACTGGCCA 0.540540360632651 0.958278596752402 5.80678469515888
TC 5289 T GGCCATCAGAG 0.379487821507878 0.954549605418493 5.54711222526595
TC 5298 T AGAAATGCAAA 1.04933115262495 0.997143983701339 22.868278450992
TC 5304 T GCAAATCAAAA 0.165277404905424 0.743270241890602 1.92436260367519
TC 5316 T CACTATGAGAT 0.528078492200897 0.926475135015042 4.26378771201177
TC 5321 T TGAGATATCAT 0.954051211315032 0.976411211945401 7.83252728530791
TC 5326 T TATCATCTCAC 0.755105930934048 0.967010060635484 6.57502745377972
TC 5328 T TCATCTCACAC 0.281483118324122 0.902821784295511 3.63646271703237
TC 5337 T ACCAGTTAGAA 0.364183385191512 0.994363864366447 16.2447504658793
TC 5338 T CCAGTTAGAAT 0.459586190044129 0.968735921916057 6.76315725163803
TC 5343 T TAGAATGGCAA 0.575231371949937 0.966977131718972 6.57157969873746
TC 5349 T GGCAATCATTA 0.397861288829309 0.924904289645667 4.21352219546104
TC 5352 T AATCATTAAAA 0.794725994235473 0.999292393473593 46.0170884799998
TC 5353 T ATCATTAAAAA 0.496677777745777 0.964121950622878 6.2906273944877
TC 5360 T AAAAGTCAGGA 0.399938817925091 0.94953253357627 5.24323691747401
TC 5375 T ACAGGTGCTGG 0.375042853965399 0.85885874627761 2.9042379094007
TC 5378 T GGTGCTGGAGA 0.49671429638008 0.979393831135318 8.39949659003084
TC 5397 T AGAAATAGGAA 2.46095346647763 0.896917541352559 3.51314871735153
TC 5406 T AACACTTTTAC 0.330333112973102 0.899759950975792 3.57122560402664
TC 5408 T CACTTTTACAC 0.368972728371419 0.897010282149179 3.51500762945051
TC 5409 T ACTTTTACACT 0.743919706821537 0.969423318985239 6.84241451610745
TC 5414 T TACACTGTTGG 0.984795163371256 0.922231891726551 4.13139868829201
TC 5416 T CACTGTTGGTG 1.45117984327403 0.973931118851162 7.43638176096412
TC 5417 T ACTGTTGGTGG 0.317498505040923 0.822941726342685 2.50891070754142
TC 5420 T GTTGGTGGGAC 0.337810782851251 0.843927549990458 2.72477559928411
TC 5426 T GGGACTGTAAA 0.821855550727963 0.998480852990828 31.3870479749369
TC 5428 T GACTGTAAACT 0.810041891169067 0.961701037675326 6.07702184420441
TC 5433 T TAAACTAGTTC 0.534405457625954 0.987107438027793 10.6818079006624
TC 5436 T ACTAGTTCAAC 0.341927820120877 0.800496348925653 2.31338777511912
TC 5437 T CTAGTTCAACC 0.236288348438532 0.889416128277388 3.37020193119856
TC 5444 T AACCATTGTGG 1.88474121851586 0.977157485236807 7.96402476338088
TC 5445 T ACCATTGTGGA 0.409250657914165 0.996426055514337 20.4317321682754
TC 5447 T CATTGTGGAAG 0.575651217682047 0.924206666827258 4.19168234673655
TC 5457 T GTCAGTGTGGC 0.47866301489259 0.905442749233268 3.69467508562363
TC 5459 T CAGTGTGGCGA 0.589878390323489 0.945269378085088 5.01777461221693
TC 5466 T GCGATTCCTCA 0.39173456313149 0.946617263843909 5.08621070551935
TC 5469 T ATTCCTCAGGG 0.341111717141084 0.859700870756343 2.91513692782603
TC 5476 T AGGGATCTAGA 0.431041803413559 0.97326037227162 7.33871112220571
TC 5478 T GGATCTAGAAC 0.698233853758013 0.940988999748989 4.81578565537588
TC 5490 T AGAAATACCAT 0.735960671584276 0.987976772385889 11.0685612929413
TC 5495 T TACCATTTGAC 0.413827987421869 0.919969114172895 4.06497558364139
TC 5496 T ACCATTTGACC 0.254638533137366 0.802608858276578 2.33050476935819
TC 5497 T CCATTTGACCC 0.28465516193541 0.84727890627794 2.76293885175505
TC 5508 T AGCCATCCCAT 0.323934083845429 0.870534554416734 3.06398643957703
TC 5514 T CCCATTACTGG 0.322617047438321 0.951032685921585 5.32930598997615
TC 5517 T ATTACTGGGTA 0.539674921710064 0.962976934225417 6.18703716211382
TC 5521 T CTGGGTATATA 2.73376257837711 0.718059944797491 1.78699683015033
TC 5523 T GGGTATATACC 0.721344559435027 0.990270211804081 12.3255590862495
TC 5525 T GTATATACCCA 1.54639725300021 0.967551601743074 6.63246651671195
TC 5539 T GACTATAAATC 1.29267975635802 0.965490310294202 6.42099846599685
TC 5543 T ATAAATCATGC 0.476074631751413 0.841595146303187 2.69887348297601
TC 5546 T AATCATGCTGC 0.675706188505105 0.989812109856962 12.0410740936069
TC 5549 T CATGCTGCTAT 0.25835772623194 0.831756570405058 2.59509901132157
TC 5552 T GCTGCTATAAA 0.951290054170062 0.986361403388845 10.3796502771588
TC 5554 T TGCTATAAAGA 0.633297330115656 0.949160969330406 5.22249478128257
TC 5564 T ACACATGCACA 1.2840943341714 0.981472956755828 8.87241470002926
TC 5572 T ACACGTATGTT 0.765583809178276 0.982722490748417 9.19644524167763
TC 5574 T ACGTATGTTTA 0.785102609450938 0.94459897695118 4.98464437585078
TC 5576 T GTATGTTTATT 0.589300589621256 0.992296682710141 13.8735073249805
TC 5577 T TATGTTTATTG 0.258515965589009 0.990621403823021 12.5575547907816
TC 5578 T ATGTTTATTGC 1.32201263838053 0.751405805263053 1.97240588496485
TC 5580 T GTTTATTGCGG 4.73829205522438 0.970519573986279 6.9744131752193
TC 5581 T TTTATTGCGGC 0.45002572543564 0.782151321146927 2.17421084101257
TC 5589 T GGCACTATTCA 0.668726210527417 0.969717372581379 6.87712739010754
TC 5591 T CACTATTCACA 3.85761492194889 0.795563665953356 2.27434383057144
TC 5592 T ACTATTCACAA 0.185905410759991 0.820314861058357 2.48434479151546
TC 5598 T CACAATAGCAA 1.69156051428024 0.991883742940706 13.511747140027
TC 5608 T AAGACTTGGAA 1.42300086641631 0.864715659565553 2.9819741748682
TC 5609 T AGACTTGGAAC 0.252506523155994 0.995700775446665 18.6185859932908
TC 5624 T CCAAATGTCCA 0.520477782881148 0.982039731041637 9.01523579154815
TC 5637 T AATGATAGACT 1.58613481232969 0.97194895545182 7.15783579725954
TC 5642 T TAGACTGGATT 0.57505637753447 0.982915187311143 9.24952631894342
TC 5646 T CTGGATTAAGA 0.246235161068505 0.934784690867462 4.55807134658651
TC 5655 T GAAAATGTGGC 0.941273733650289 0.971546024946286 7.1047544609287
TC 5657 T AAATGTGGCAC 0.279994512600134 0.959186880892163 5.87524568480458
TC 5664 T GCACATATACA 0.709360825514458 0.99214145515989 13.7341905788283
TC 5666 T ACATATACACC 1.98417573336924 0.947020495655369 5.10717569478638
TC 5673 T CACCATGGAAT 1.48863411871099 0.991274459377522 13.0254522100792
TC 5678 T TGGAATACTAT 0.731037761534791 0.995959560602908 19.2093276699932
TC 5681 T AATACTATGCA 1.02515301207979 0.998521799406462 31.8197707937509
TC 5683 T TACTATGCAGC 1.11891873592466 0.997133254279505 22.8252592787468
TC 5691 T AGCCATAAAAA 1.06775334479472 0.994617015927045 16.6255187475034
TC 5701 T AATGATGAGTT 0.495240870551102 0.99027247317907 12.3270128217933
TC 5705 T ATGAGTTCATA 0.754756221851284 0.958949020539719 5.85710242004551
TC 5706 T TGAGTTCATAT 0.261788283453217 0.991215204139429 12.9808653663084
TC 5711 T TCATATCCTTT 0.492121159162905 0.976219052925155 7.79966217674814
TC 5714 T TATCCTTTGTA 0.418430846077954 0.981864933245547 8.97048183516524
TC 5715 T ATCCTTTGTAG 0.526384811858389 0.916107747964557 3.95764006189041
TC 5716 T TCCTTTGTAGG 0.839548342903627 0.975111646711292 7.61765087498225
TC 5718 T CTTTGTAGGGA 2.43216694967013 0.929974108877217 4.38153637484038
TC 5726 T GGACATGGATG 1.59516471561689 0.953983784174872 5.51043256138676
TC 5730 T ATGGATGAAAT 0.396222858347623 0.981173211744104 8.79947916291165
TC 5736 T GAAATTGGAAA 0.472756784827927 0.979602263518185 8.44365437616133
TC 5745 T AACCATCATTC 0.777018175377824 0.972851083786621 7.28087530850809
TC 5748 T CATCATTCTCA 0.73470615854282 0.957174257794112 5.72643639002739
TC 5749 T ATCATTCTCAG 0.311227239747907 0.96075020373357 5.99848082335532
TC 5751 T CATTCTCAGTA 0.332183075220187 0.992228844137304 13.8121108013238
TC 5760 T TAAACTATCGC 0.605451074102231 0.993388002790856 14.9870890289683
TC 5762 T AACTATCGCAA 0.831474387948862 0.969383572510782 6.83776027869565
TC 5790 T CCGCATATTCT 0.990031566402267 0.987212361695499 10.7263978263804
TC 5792 T GCATATTCTCA 0.683975544069081 0.966776906977937 6.55072418594812
TC 5793 T CATATTCTCAC 0.323634742202244 0.986437890560307 10.4094852839142
TC 5795 T TATTCTCACTC 0.40255527107169 0.923530173328115 4.17077884454698
TC 5799 T CTCACTCATAG 0.308652474162378 0.979154686834572 8.34964195751093
TC 5802 T ACTCATAGGTG 3.39270275053754 0.997274311768766 23.4109109031957
TC 5806 T ATAGGTGGGAA 0.488149511776507 0.969500619626523 6.85149191064063
TC 5812 T GGGAATTGAAC 5.18188631841511 0.868144014448838 3.02968377867707
TC 5813 T GGAATTGAACA 0.685442000609425 0.998234086672793 29.1061758828741
TC 5820 T AACAATGAGAT 1.02003368126814 0.991998921651744 13.6098398989427
TC 5830 T TCACATGGACA 0.833437407190931 0.710397836710855 1.7482872386293
TC 5907 T GGAGATATACC 1.03013636457034 0.952218139281993 5.40009470985756
TC 5909 T AGATATACCTA 2.88040372501912 0.995466504059147 18.127939451849
TC 5913 T ATACCTAATGC 0.815435604437966 0.862881770767066 2.95713857833127
TC 5916 T CCTAATGCTAG 1.31242964091468 0.975885694842389 7.74357117489459
TC 5923 T CTAGATGACAC 0.613747774943847 0.977981474614927 8.11682215926698
TC 5930 T ACACGTTAGTG 0.402117864106373 0.98713668545588 10.6941828186949
TC 5931 T CACGTTAGTGG 0.251338633942768 0.798555381452018 2.29787248814221
TC 5934 T GTTAGTGGGTG 3.26561017978125 0.716329119608353 1.77813843611619
TC 5938 T GTGGGTGCAGC 0.398189323338918 0.960528487158049 5.98056771911308
TC 5960 T GCACATGTATA 1.32710963908532 0.995266124021934 17.7374423585269
TC 5962 T ACATGTATACA 0.943302433571875 0.975901464318881 7.74619861918997
TC 5964 T ATGTATACATA 0.850785968283442 0.972756036214972 7.26762858060751
TC 5968 T ATACATATGTA 1.07227877638331 0.984900123524641 9.85364229650988
TC 5970 T ACATATGTAAC 1.81004662908307 0.985148032344596 9.93742068618995
TC 5972 T ATATGTAACTA 0.779754203321074 0.988491338880687 11.317727753682
TC 5981 T TAACCTGCACA 0.375236957469105 0.954536720049308 5.546269490759
TC 5990 T CAATGTGCACA 0.523532579070961 0.995878996334385 19.0194781153463
TC 5996 T GCACATGTACC 1.31560166392423 0.989438328893986 11.8227307019213
TC 5998 T ACATGTACCCT 0.757719348333519 0.969776824671746 6.8842062246656
TC 6010 T AAACTTAGAGT 0.336760238444438 0.920285324986189 4.07409454019257
TC 6015 T TAGAGTATAAT 0.902424614220091 0.963101494823241 6.19807634208561
TC 6017 T GAGTATAATAA 1.05262180254938 0.993006879935773 14.5687735718439
CG 5260 C AAACACATGAA 0.414137067493553 0.901124826829299 3.59995139537709
CG 5272 C AAATGCTCATC 0.419873860354529 0.868512855405552 3.03491957116149
CG 5274 C ATGCTCATCAT 0.222180521825323 0.895268173992263 3.48047966445978
CG 5277 C CTCATCATCAC 0.3757474300097 0.822193428183758 2.50186277972617
CG 5280 C ATCATCACTGG 0.203736849249363 0.978465504481542 8.21059356191699
CG 5282 C CATCACTGGCC 0.422496786941264 0.994744105061509 16.8269369972199
CG 5286 C ACTGGCCATCA 0.1816362000761 0.926643906608524 4.26928038092353
CG 5287 C CTGGCCATCAG 0.092804907774931 0.949614168099689 5.24782398492526
CG 5290 C GCCATCAGAGA 0.198738731735816 0.78780714928257 2.21541369732113
CG 5300 C AAATGCAAATC 0.315233943309777 0.963502924942245 6.23402957268151
CG 5305 C CAAATCAAAAC 0.35267714667555 0.951422141437103 5.35228319362229
CG 5310 C CAAAACCACTA 0.312767363264237 0.834752312962471 2.6258011960633
CG 5311 C AAAACCACTAT 0.137948865941171 0.792110761490293 2.24775055127417
CG 5313 C AACCACTATGA 0.11591653198038 0.795970554017773 2.27751684662948
CG 5327 C ATCATCTCACA 0.503445888149541 0.935792315778444 4.59745215189181
CG 5329 C CATCTCACACC 0.260241243001916 0.942773400602113 4.89731347760046
CG 5331 C TCTCACACCAG 0.168878405992961 0.795072181408394 2.27052228480481
CG 5333 C TCACACCAGTT 0.537136699258778 0.988682562422958 11.4146004717514
CG 5334 C CACACCAGTTA 0.159823071094827 0.853840944973737 2.84111299257102
CG 5368 C GGAAACAACAG 0.366702270590274 0.962970363998202 6.18645639375812
CG 5371 C AACAACAGGTG 0.362209306199745 0.988767234488617 11.4582783792219
CG 5377 C AGGTGCTGGAG 0.124874760313453 0.969256827949093 6.82297812160907
CG 5403 C AGGAACACTTT 0.165398325394384 0.833045434496709 2.60821597910005
CG 5405 C GAACACTTTTA 0.903075205035862 0.978636429844244 8.24445761661348
CG 5413 C TTACACTGTTG 0.451483919598166 0.932358022099965 4.46674739630921
CG 5432 C GTAAACTAGTT 0.498554806091408 0.963783778542922 6.2595316119002
CG 5438 C TAGTTCAACCA 0.114047969044613 0.748701359215197 1.95621396679582
CG 5441 C TTCAACCATTG 0.125917710833566 0.720110600389687 1.79758079686728
CG 5442 C TCAACCATTGT 0.296481549244929 0.947333457520778 5.12360848586758
CG 5454 C GAAGTCAGTGT 0.4503663748967 0.841184074351408 2.69436258604842
CG 5467 C CGATTCCTCAG 0.155088272649779 0.939049644399986 4.73114865426433
CG 5468 C GATTCCTCAGG 0.143907174096258 0.943207284152633 4.91769839688516
CG 5477 C GGGATCTAGAA 0.554476722816183 0.973260569039004 7.33873924163353
CG 5483 C TAGAACTAGAA 0.602272170568282 0.920365624301919 4.07641851301655
CG 5492 C AAATACCATTT 0.268948591264389 0.862487165255852 2.9518549063
CG 5493 C AATACCATTTG 0.213397877899699 0.960895985802675 6.01034022685384
CG 5500 C TTTGACCCAGC 0.19939976419298 0.875091534242458 3.13189314536579
CG 5501 C TTGACCCAGCC 0.207473658612261 0.809164887352909 2.38522547051331
CG 5505 C CCCAGCCATCC 0.299132014632047 0.952438391092332 5.41353042610769
CG 5509 C GCCATCCCATT 0.422691782386454 0.964935596975473 6.36724513848945
CG 5510 C CCATCCCATTA 0.31600829714889 0.937405013790474 4.66238266877798
CG 5511 C CATCCCATTAC 0.148496848536677 0.941180804004136 4.82437604482819
CG 5516 C CATTACTGGGT 0.220283364743651 0.876735922888338 3.15725442864899
CG 5527 C ATATACCCAAA 0.224936664310933 0.897271631417074 3.52025895818103
CG 5528 C TATACCCAAAG 0.343949532672947 0.947098904327608 5.1112794020421
CG 5529 C ATACCCAAAGG 0.541838217175921 0.992046095367283 13.6506269387085
CG 5544 C TAAATCATGCT 0.223090118081084 0.943935537177062 4.95242835818413
CG 5548 C TCATGCTGCTA 0.317778614963455 0.953929551559726 5.50695160361507
CG 5551 C TGCTGCTATAA 0.25282464716357 0.953849307196596 5.50181205898493
CG 5560 C AAAGACACATG 0.0959949795621551 0.805626012244048 2.35538081897717
CG 5562 C AGACACATGCA 0.20475240234047 0.928438894883559 4.32884955749135
CG 5566 C ACATGCACACG 0.243324092580371 0.91707217502201 3.98377475068386
CG 5568 C ATGCACACGTA 0.336039314313068 0.983940918297078 9.54783549604475
CG 5586 C TGCGGCACTAT 0.106425455305526 0.946402190199698 5.07512274185392
CG 5593 C CTATTCACAAT 0.279463098539207 0.924589373230629 4.20362734000469
CG 5595 C ATTCACAATAG 0.2873947238189 0.875473730158802 3.13774585202128
CG 5601 C AATAGCAAAGA 0.364191491775871 0.838375910920427 2.66396928482293
CG 5607 C AAAGACTTGGA 0.29953455932808 0.893322243268079 3.44286163598938
CG 5614 C TGGAACCAACC 0.334221640748898 0.818946348330293 2.47173831191167
CG 5615 C GGAACCAACCC 0.292503960929821 0.907888879289614 3.75111822674357
CG 5619 C CCAACCCAAAT 0.282385083543703 0.9026339104467 3.63237595456443
CG 5620 C CAACCCAAATG 0.228765507757104 0.911093708305077 3.82839231283595
CG 5627 C AATGTCCAACA 0.258952454459464 0.928062831659025 4.31619191122439
CG 5628 C ATGTCCAACAA 0.139468712701046 0.923679697464793 4.17537611867869
CG 5631 C TCCAACAATGA 0.33870840850049 0.922154941842468 4.12909433790639
CG 5641 C ATAGACTGGAT 0.513104572025826 0.978188581262339 8.15656709791431
CG 5660 C TGTGGCACATA 0.125258681558752 0.971761020176732 7.13293820878872
CG 5662 C TGGCACATATA 0.24927279056056 0.960895121722089 6.01026974229722
CG 5668 C ATATACACCAT 0.147314650390793 0.889602057960516 3.3735778830903
CG 5670 C ATACACCATGG 0.424623754872727 0.976491842729063 7.8464360616764
CG 5671 C TACACCATGGA 0.242295273518907 0.958669126361818 5.83594965987283
CG 5680 C GAATACTATGC 0.371035635942512 0.933614553207173 4.5134313996024
CG 5685 C CTATGCAGCCA 0.177007523960803 0.834870659824379 2.62702965448491
CG 5688 C TGCAGCCATAA 0.170727745021146 0.885892766747923 3.30770445413084
CG 5689 C GCAGCCATAAA 0.109839422362927 0.85157816481923 2.81361856362195
CG 5707 C GAGTTCATATC 0.182287945686855 0.990174977458371 12.2647913973911
CG 5712 C CATATCCTTTG 0.184790031030343 0.913625558883842 3.8923130409429
CG 5713 C ATATCCTTTGT 0.236731347596342 0.870022837631979 3.05656966953022
CG 5724 C AGGGACATGGA 0.207771052200482 0.900409293225354 3.5848221646722
CG 5743 C GAAACCATCAT 0.250903698615633 0.964696646330949 6.34447459154854
CG 5746 C ACCATCATTCT 0.227697709992965 0.903319695586072 3.64734824614146
CG 5759 C GTAAACTATCG 0.806312998118425 0.993377445535367 14.9750190381834
CG 5765 C TATCGCAAGAA 0.382469511705564 0.886434518049978 3.31713575244031
CG 5771 C AAGAACAAAAA 0.441533248706328 0.857634853393705 2.88855761315661
CG 5778 C AAAAACCAAAC 0.4951487125129 0.971162058510643 7.05519530538018
CG 5779 C AAAACCAAACA 0.385816303049722 0.912626970916597 3.86678560120805
CG 5783 C CCAAACACCGC 0.187693295239056 0.906289366332373 3.71397231265763
CG 5785 C AAACACCGCAT 0.399503300243494 0.979577564167878 8.43838673539954
CG 5794 C ATATTCTCACT 0.630921026687831 0.931127479211704 4.4222298295171
CG 5796 C ATTCTCACTCA 0.167080579306888 0.867455767387954 3.01996831692872
CG 5798 C TCTCACTCATA 0.390792770787278 0.976856871376497 7.91029928503876
CG 5800 C TCACTCATAGG 0.262808472149532 0.961111464828272 6.02798903346575
CG 5817 C TTGAACAATGA 0.395230542543031 0.934281928934115 4.53875024140176
CG 5826 C GAGATCACATG 0.133156962674203 0.972374261140814 7.21510187400676
CG 5828 C GATCACATGGA 0.499530437343199 0.931275017971356 4.42750643858461
CG 5834 C ATGGACACAGG 0.199548415059151 0.982482348515816 9.131513770864
CG 5836 C GGACACAGGAA 0.41498366912879 0.828497530411782 2.56253300324087
CG 5851 C AATATCACACT 0.338442949621701 0.987103329871375 10.6800730438638
CG 5853 C TATCACACTCT 0.252879124532447 0.954949427962132 5.57343681150074
CG 5897 C GATAGCATTGG 0.247387895120277 0.946671718560105 5.08902842223614
CG 5911 C ATATACCTAAT 0.396544500224415 0.97912314537768 8.34312983131762
CG 5912 C TATACCTAATG 0.559230463376948 0.965236896708139 6.39628517054453
CG 5940 C GGGTGCAGCGC 0.181488575204625 0.987634268806497 10.9113538329781
CG 5943 C TGCAGCGCACC 0.223507334105085 0.933306495846683 4.50186837127316
CG 5945 C CAGCGCACCAG 0.151583213461921 0.986213449260934 10.3226398956017
CG 5947 C GCGCACCAGCA 0.713591434365759 0.896105055117744 3.49696389262071
CG 5948 C CGCACCAGCAT 0.319556508348299 0.99678794241504 21.5578660561079
CG 5951 C ACCAGCATGGC 0.181662611169437 0.974275657893368 7.48801051421113
CG 5956 C CATGGCACATG 0.176852424999549 0.846815144241053 2.75758948261929
CG 5958 C TGGCACATGTA 0.293640446680247 0.901189328182078 3.60132285842321
CG 5966 C GTATACATATG 0.202490479357365 0.992562359477041 14.1219567108825
CG 5975 C TGTAACTAACC 0.6578588870086 0.963484343822299 6.23235256370829
CG 5979 C ACTAACCTGCA 0.444153808948215 0.977727135787693 8.06876515304843
CG 5980 C CTAACCTGCAC 0.350894394485396 0.8875081124173 3.3360146051112
CG 5983 C ACCTGCACAAT 0.143168623616479 0.954166927997849 5.52223232465337
CG 5985 C CTGCACAATGT 0.684627824512617 0.907868958191965 3.75064994293638
CG 5992 C ATGTGCACATG 0.130455217674755 0.90365342999125 3.65468925883949
CG 5994 C GTGCACATGTA 0.0635569096997594 0.846950825463307 2.75915222061298
CG 6000 C ATGTACCCTAA 0.171819181815532 0.965803026520191 6.4518662232561
CG 6001 C TGTACCCTAAA 0.214308641778462 0.869580646530331 3.05019334743095
CG 6002 C GTACCCTAAAA 0.473823902760033 0.976154405153055 7.7886937551601
CG 6008 C TAAAACTTAGA 0.455801753951234 0.979716404712202 8.46812086829763
CT 5260 C AAACACATGAA 1.13947641641442 0.794201134210378 2.26377926869491
CT 5272 C AAATGCTCATC 1.90273710299703 0.967038688000602 6.5780289505156
CT 5274 C ATGCTCATCAT 1.31270155002909 0.980144952079893 8.56183735793869
CT 5277 C CTCATCATCAC 0.89290089804106 0.882311987463578 3.24691476998782
CT 5280 C ATCATCACTGG 0.632473193117996 0.959692307428834 5.91431876875343
CT 5282 C CATCACTGGCC 0.564085710757621 0.859788045520334 2.91627034940345
CT 5286 C ACTGGCCATCA 2.43637976354874 0.757422606047369 2.00925761527135
CT 5300 C AAATGCAAATC 0.63460822711811 0.991735930367486 13.3888665338367
CT 5305 C CAAATCAAAAC 0.420563710365402 0.936198192240962 4.61356908551819
CT 5310 C CAAAACCACTA 1.13941334115944 0.979672533595098 8.4586928404381
CT 5311 C AAAACCACTAT 1.3167172653179 0.942874927665609 4.90206325909215
CT 5313 C AACCACTATGA 0.869976832532476 0.938524969448029 4.70892076224463
CT 5324 C GATATCATCTC 1.14352758663091 0.952234265765266 5.40107537435459
CT 5329 C CATCTCACACC 0.918660014022657 0.934737639589089 4.55625402513409
CT 5331 C TCTCACACCAG 2.83840783109839 0.941867165434079 4.85545323324521
CT 5333 C TCACACCAGTT 0.994470498398632 0.989953879355974 12.1270422064254
CT 5334 C CACACCAGTTA 0.732586384348344 0.936652068804132 4.63176912918829
CT 5350 C GCAATCATTAA 0.568051056006477 0.700262700383952 1.69899934950769
CT 5361 C AAAGTCAGGAA 0.773398580734493 0.911110116531434 3.82879815565881
CT 5368 C GGAAACAACAG 0.75174894703375 0.885284808928677 3.29719542735634
CT 5371 C AACAACAGGTG 1.28006610493299 0.961478763366581 6.05840647550272
CT 5377 C AGGTGCTGGAG 0.658849359129642 0.899963694315602 3.57547827482423
CT 5403 C AGGAACACTTT 2.73212329826875 0.86394614236175 2.97149625538792
CT 5405 C GAACACTTTTA 1.06616895306348 0.967677185894773 6.64598906161432
CT 5411 C TTTTACACTGT 1.24546997238677 0.982390728495697 9.10708853718129
CT 5413 C TTACACTGTTG 0.871571830910334 0.868371793104819 3.03291473988342
CT 5425 C TGGGACTGTAA 0.931246149893478 0.972820929198157 7.27666525893282
CT 5438 C TAGTTCAACCA 0.688437357346852 0.959417245221946 5.89296583078913
CT 5441 C TTCAACCATTG 1.15603730183905 0.978247943266269 8.16806237862378
CT 5442 C TCAACCATTGT 0.781114426678068 0.957502774017233 5.75001773202063
CT 5454 C GAAGTCAGTGT 1.87136346586243 0.894552491914966 3.46653009845744
CT 5467 C CGATTCCTCAG 0.867175394153531 0.976439396701287 7.83738112299662
CT 5468 C GATTCCTCAGG 1.1260806321325 0.998767448842957 34.8530986980169
CT 5470 C TTCCTCAGGGA 1.24534252188719 0.991473003729026 13.1782054085877
CT 5477 C GGGATCTAGAA 0.30011113022822 0.870277254675105 3.06025205874942
CT 5483 C TAGAACTAGAA 0.795587040623279 0.866055963447555 3.00042351436639
CT 5492 C AAATACCATTT 1.70022155861102 0.936924997031305 4.64280465893335
CT 5493 C AATACCATTTG 0.9858064427484 0.959524843161805 5.90129321596191
CT 5500 C TTTGACCCAGC 1.48825316009857 0.968148878445171 6.69748015992925
CT 5501 C TTGACCCAGCC 1.19331262251367 0.98936364543853 11.7804826432013
CT 5502 C TGACCCAGCCA 0.920860078203149 0.972963921636175 7.29669080906211
CT 5505 C CCCAGCCATCC 1.5955481056918 0.896155479390745 3.49796312042551
CT 5506 C CCAGCCATCCC 0.672954135463962 0.962485361343953 6.14399938460793
CT 5509 C GCCATCCCATT 0.929588717537913 0.932887741220022 4.48627374208836
CT 5510 C CCATCCCATTA 1.54677671725229 0.987242256226722 10.7392021845275
CT 5511 C CATCCCATTAC 1.26993110616488 0.944241935550007 4.9672373660442
CT 5516 C CATTACTGGGT 0.800525011974322 0.870429979591996 3.06246741930627
CT 5527 C ATATACCCAAA 1.2737388653138 0.991595437406474 13.275076358645
CT 5528 C TATACCCAAAG 1.03159281802356 0.935808736842042 4.59810134486103
CT 5529 C ATACCCAAAGG 0.774494876609114 0.945302435767361 5.01942356828253
CT 5544 C TAAATCATGCT 0.660517547896857 0.986001407691518 10.2425054478521
CT 5548 C TCATGCTGCTA 0.901691207370124 0.978920297143788 8.30159547310895
CT 5551 C TGCTGCTATAA 0.693411318920697 0.889266248442982 3.3674863714896
CT 5560 C AAAGACACATG 0.835735445256836 0.937804804803312 4.67885567512687
CT 5562 C AGACACATGCA 1.53623232685771 0.98880387840432 11.4773336310471
CT 5566 C ACATGCACACG 1.43095194544756 0.982822419706824 9.22386160527506
CT 5568 C ATGCACACGTA 1.2598718445632 0.959023413660628 5.86276027501222
CT 5586 C TGCGGCACTAT 0.855310059115547 0.991928143975868 13.5493138500709
CT 5593 C CTATTCACAAT 0.724965692617742 0.968653446155061 6.7538205661232
CT 5595 C ATTCACAATAG 0.498103804665724 0.934334161025725 4.54074753241753
CT 5601 C AATAGCAAAGA 0.847373748139048 0.903464791741632 3.65053542356426
CT 5607 C AAAGACTTGGA 0.392330422980317 0.905923952378865 3.70561293898154
CT 5614 C TGGAACCAACC 0.76143898820101 0.954915363659783 5.57118067255977
CT 5615 C GGAACCAACCC 0.974841338343214 0.985067279849393 9.90990388957171
CT 5618 C ACCAACCCAAA 1.3568259597999 0.787224722328673 2.2111040859664
CT 5619 C CCAACCCAAAT 0.856568932829774 0.911872019676179 3.84776198743109
CT 5627 C AATGTCCAACA 0.81496714968791 0.972018582908571 7.16712272373589
CT 5628 C ATGTCCAACAA 1.03579664931213 0.987372359721147 10.7954529589713
CT 5631 C TCCAACAATGA 0.722548236394768 0.931266469639792 4.42720026707258
CT 5641 C ATAGACTGGAT 1.18331971772508 0.960334046215064 5.96497957926517
CT 5660 C TGTGGCACATA 0.946161992594925 0.959835729413614 5.92553765195031
CT 5662 C TGGCACATATA 1.87470431709096 0.976047530015856 7.77065716336185
CT 5668 C ATATACACCAT 2.5041497399046 0.994761706994218 16.8554084627204
CT 5670 C ATACACCATGG 1.2354974474131 0.984739605608054 9.80048088005499
CT 5671 C TACACCATGGA 1.44651129701741 0.933875352239839 4.52328149351052
CT 5680 C GAATACTATGC 0.489084653309978 0.831510639327042 2.59261168281943
CT 5685 C CTATGCAGCCA 1.1689261183252 0.958492960165032 5.82274359734279
CT 5688 C TGCAGCCATAA 0.932901057721292 0.986300583750102 10.356103962383
CT 5689 C GCAGCCATAAA 1.05937926843088 0.982024419111622 9.01128960412975
CT 5707 C GAGTTCATATC 0.912561107975607 0.969860404097033 6.89419270386663
CT 5712 C CATATCCTTTG 0.614101129814811 0.938204671001562 4.69548627965522
CT 5713 C ATATCCTTTGT 1.02110142784061 0.943354429672406 4.92466322273629
CT 5724 C AGGGACATGGA 1.10689904821173 0.940175472194788 4.77979641950206
CT 5743 C GAAACCATCAT 1.04848711861899 0.893287628270725 3.44220128080411
CT 5746 C ACCATCATTCT 1.10173588174832 0.996521691643989 20.7122045939394
CT 5750 C TCATTCTCAGT 0.565099931815573 0.954966297061001 5.57455500749179
CT 5759 C GTAAACTATCG 0.808300734449628 0.945107162882917 5.00970411982911
CT 5765 C TATCGCAAGAA 0.384793322990504 0.70275329931671 1.71091775790983
CT 5771 C AAGAACAAAAA 1.1447278266373 0.958753125961275 5.84227571503613
CT 5778 C AAAAACCAAAC 1.17815174736647 0.9767103853967 7.88449278381803
CT 5779 C AAAACCAAACA 0.790358805018294 0.984114903312456 9.60125701000937
CT 5783 C CCAAACACCGC 1.42641288626102 0.983711369501724 9.47865663536205
CT 5785 C AAACACCGCAT 1.98711936233218 0.905425561354305 3.69428586975524
CT 5788 C CACCGCATATT 1.42579878854231 0.898559629144224 3.54641859011921
CT 5794 C ATATTCTCACT 0.671841794090593 0.965650489493425 6.43675778008165
CT 5796 C ATTCTCACTCA 1.1236381214534 0.989740997025671 11.9986209944332
CT 5798 C TCTCACTCATA 1.51160460950078 0.996445817564067 20.4887608702074
CT 5800 C TCACTCATAGG 1.95733519952841 0.973205588324014 7.33089400445093
CT 5817 C TTGAACAATGA 0.952431647303631 0.976101158678012 7.77969276831824
CT 5826 C GAGATCACATG 1.34124007952981 0.984333745562601 9.66970120670865
CT 5828 C GATCACATGGA 1.18658929942881 0.897618180643669 3.52725152573799
CT 5834 C ATGGACACAGG 0.904980600132321 0.957770284920806 5.7694185197874
CT 5836 C GGACACAGGAA 1.21136586310522 0.943983867125136 4.95475642513469
CT 5851 C AATATCACACT 0.705838923523202 0.93910930179095 4.73369364412452
CT 5853 C TATCACACTCT 1.19618751416464 0.984258049502171 9.64586670184905
CT 5855 C TCACACTCTGG 1.60826230400078 0.986967802407795 10.6232981278771
CT 5911 C ATATACCTAAT 1.70585808412734 0.993193383311101 14.7691016456562
CT 5912 C TATACCTAATG 1.05166669512894 0.971792767499262 7.13712685753158
CT 5940 C GGGTGCAGCGC 1.11014605915723 0.964907086073623 6.36451622726566
CT 5945 C CAGCGCACCAG 1.12131861102138 0.985574327503117 10.0864630311812
CT 5947 C GCGCACCAGCA 0.791204594213366 0.986326922713901 10.3662819340646
CT 5948 C CGCACCAGCAT 0.581996011644345 0.988987929241155 11.5744682500112
CT 5951 C ACCAGCATGGC 1.36957812481545 0.970930959579734 7.02583462592564
CT 5956 C CATGGCACATG 1.42779860241312 0.967251516994329 6.60046464106978
CT 5958 C TGGCACATGTA 1.17918472157388 0.972815462763342 7.2759027994133
CT 5966 C GTATACATATG 1.639569135891 0.835105538850583 2.62947129774367
CT 5975 C TGTAACTAACC 0.771962257951245 0.914507637839849 3.91521624779269
CT 5979 C ACTAACCTGCA 1.46953037153107 0.989729458307969 11.9917739783935
CT 5980 C CTAACCTGCAC 0.803798977527301 0.830483897180901 2.58228045034963
CT 5983 C ACCTGCACAAT 1.17434900792615 0.975320625168145 7.65106971978749
CT 5985 C CTGCACAATGT 9.82176368778297 0.921324457724794 4.1044313816706
CT 5992 C ATGTGCACATG 1.64241890013186 0.995291631059554 17.7857648501358
CT 5994 C GTGCACATGTA 1.48703759040992 0.987450301701178 10.8295670076067
CT 6000 C ATGTACCCTAA 1.19250377449036 0.940727724947134 4.80414898727175
CT 6001 C TGTACCCTAAA 1.00324041512171 0.978889388091256 8.29531872150535
CT 6002 C GTACCCTAAAA 0.781146736609424 0.99216230695453 13.7526650710246
CT 6008 C TAAAACTTAGA 1.23248831661801 0.99131580356178 13.05683053857
CA 5260 C AAACACATGAA 0.418083341014605 0.962923559310403 6.18232352609371
CA 5272 C AAATGCTCATC 0.123055417284243 0.76069315234418 2.02978824753261
CA 5274 C ATGCTCATCAT 0.149570781626842 0.965373552911579 6.40957899315857
CA 5277 C CTCATCATCAC 0.167347029879212 0.891917642528115 3.4163067883321
CA 5280 C ATCATCACTGG 0.199349000156385 0.978662230368009 8.24960419675927
CA 5286 C ACTGGCCATCA 0.358940352570744 0.968160402190315 6.69875218659505
CA 5287 C CTGGCCATCAG 0.348195187407491 0.983140587898343 9.31275737508256
CA 5290 C GCCATCAGAGA 0.160073017526554 0.768964239002843 2.08337591942393
CA 5300 C AAATGCAAATC 0.464171950448454 0.984354176664696 9.67616376194445
CA 5305 C CAAATCAAAAC 0.40950386962849 0.920246407892815 4.07296943643046
CA 5310 C CAAAACCACTA 0.174585768478291 0.918774742767201 4.0309938075033
CA 5311 C AAAACCACTAT 0.399412213554457 0.949493243752404 5.24103307373219
CA 5313 C AACCACTATGA 0.384759021760847 0.98388821920258 9.53182403406291
CA 5324 C GATATCATCTC 0.181126728891197 0.867307014979975 3.01787772885302
CA 5329 C CATCTCACACC 0.115763661831329 0.905450237539587 3.69484468827325
CA 5331 C TCTCACACCAG 0.204590627342971 0.920154483327507 4.07031500354333
CA 5333 C TCACACCAGTT 0.428322825686879 0.98044530581846 8.6293296185249
CA 5334 C CACACCAGTTA 0.415738143691484 0.993889951717983 15.5964592137964
CA 5350 C GCAATCATTAA 0.173273998799915 0.709555861602961 1.74411157020127
CA 5361 C AAAGTCAGGAA 0.161374878772248 0.822677374323088 2.50641627946315
CA 5368 C GGAAACAACAG 0.901965743636709 0.984512180554299 9.72656958356347
CA 5371 C AACAACAGGTG 0.309464009065306 0.876361060528933 3.15143140233128
CA 5377 C AGGTGCTGGAG 0.269007319054367 0.978428012191299 8.20321881108548
CA 5403 C AGGAACACTTT 0.428175870724603 0.858465266507397 2.89917623153522
CA 5405 C GAACACTTTTA 0.685813528478445 0.959736599492064 5.91777715531685
CA 5411 C TTTTACACTGT 0.25382241018365 0.857618555093956 2.88835006329276
CA 5413 C TTACACTGTTG 0.148377099436453 0.706446616217529 1.72882119363931
CA 5425 C TGGGACTGTAA 0.529510216380133 0.961447296625805 6.05578391270524
CA 5432 C GTAAACTAGTT 0.161215745018109 0.968318018785164 6.71621887021803
CA 5438 C TAGTTCAACCA 0.255259956963203 0.917182463036027 3.98679119658588
CA 5441 C TTCAACCATTG 0.524397904830329 0.952200308549863 5.39901097224396
CA 5442 C TCAACCATTGT 0.277987862446853 0.843940075425172 2.72491613030856
CA 5454 C GAAGTCAGTGT 0.270940636949452 0.939416675170089 4.74686387417634
CA 5467 C CGATTCCTCAG 0.222298584747675 0.932610369945945 4.47602165161029
CA 5468 C GATTCCTCAGG 0.187353626980797 0.98396443127265 9.55500464197553
CA 5470 C TTCCTCAGGGA 0.0846588170938013 0.849291148550938 2.78641115219465
CA 5477 C GGGATCTAGAA 0.350579696487849 0.934783308714086 4.55801793482558
CA 5483 C TAGAACTAGAA 0.299066782853708 0.781224665449147 2.16759452596779
CA 5492 C AAATACCATTT 0.264369934880943 0.742621623883411 1.92061643436648
CA 5501 C TTGACCCAGCC 0.309474474567725 0.958499541285458 5.82323546170146
CA 5502 C TGACCCAGCCA 0.149007581263626 0.848760717080009 2.78018209044732
CA 5505 C CCCAGCCATCC 0.17693180757162 0.702515601526633 1.70977496456518
CA 5506 C CCAGCCATCCC 5.09328361138811 0.761427783120017 2.0344498676404
CA 5509 C GCCATCCCATT 0.273777435865647 0.979052969729167 8.32869344228251
CA 5510 C CCATCCCATTA 0.324171407957659 0.943804537840698 4.94613275837531
CA 5511 C CATCCCATTAC 0.204258518802229 0.780007900404685 2.15896261273971
CA 5516 C CATTACTGGGT 0.106925341221964 0.830800470272023 2.58545675222316
CA 5527 C ATATACCCAAA 0.448703946729612 0.996661588508477 21.1439529287852
CA 5528 C TATACCCAAAG 0.363761042356127 0.792791534085095 2.25294706207362
CA 5529 C ATACCCAAAGG 0.330484936316394 0.988791125538318 11.4706914555187
CA 5544 C TAAATCATGCT 0.179695494542391 0.897189653751043 3.51860973071024
CA 5548 C TCATGCTGCTA 0.247624440595375 0.939841972044392 4.76524782667014
CA 5560 C AAAGACACATG 0.22255473910754 0.970697469064714 6.9965183686023
CA 5562 C AGACACATGCA 0.223385800847871 0.847903989332091 2.77018448700884
CA 5566 C ACATGCACACG 0.552804621422173 0.979398837329574 8.40054940594772
CA 5568 C ATGCACACGTA 0.292781198991753 0.932208655828725 4.46128146756286
CA 5593 C CTATTCACAAT 0.136359785817629 0.733307735652664 1.86811602857786
CA 5595 C ATTCACAATAG 0.244460293304239 0.952467248055043 5.41529749424315
CA 5601 C AATAGCAAAGA 0.203560648100692 0.980070453059337 8.54533099101911
CA 5607 C AAAGACTTGGA 0.198503389755731 0.93878464662563 4.71988741408199
CA 5614 C TGGAACCAACC 0.311831016123397 0.873903106742166 3.11385332493562
CA 5615 C GGAACCAACCC 0.321391829932253 0.916467666581669 3.96734273063324
CA 5618 C ACCAACCCAAA 0.345387110636538 0.977898199062493 8.10099706129704
CA 5619 C CCAACCCAAAT 0.821960969299537 0.984327359433505 9.66768378459149
CA 5620 C CAACCCAAATG 0.504644806849775 0.882667630286074 3.25283533294319
CA 5627 C AATGTCCAACA 0.250612848818939 0.978687903192747 8.25473447758785
CA 5628 C ATGTCCAACAA 0.115543572341352 0.977847393786355 8.09138575398843
CA 5631 C TCCAACAATGA 0.679168443192356 0.894225327590511 3.46019783210386
CA 5641 C ATAGACTGGAT 0.505366413182385 0.85996314945759 2.91854995718425
CA 5660 C TGTGGCACATA 0.157367683572462 0.758281142100872 2.01461218786051
CA 5662 C TGGCACATATA 0.165744186888508 0.9830579255495 9.28942308508847
CA 5668 C ATATACACCAT 0.252451838332008 0.991074738826587 12.876943381027
CA 5670 C ATACACCATGG 0.317136148041505 0.88452784821296 3.2842199042649
CA 5671 C TACACCATGGA 0.274885382354514 0.973873184527284 7.42779950595268
CA 5680 C GAATACTATGC 0.199217988343832 0.941735853417602 4.84946649047721
CA 5685 C CTATGCAGCCA 0.258090676928437 0.98344120688478 9.39907300851568
CA 5688 C TGCAGCCATAA 0.379865707202413 0.980885088079434 8.73097948258874
CA 5689 C GCAGCCATAAA 0.156698264764186 0.86849102062925 3.03460905084602
CA 5707 C GAGTTCATATC 0.692785461781487 0.922938449945461 4.15271192197979
CA 5712 C CATATCCTTTG 0.23200255657507 0.878227645581891 3.18067478212543
CA 5713 C ATATCCTTTGT 0.565123903172771 0.97466087344383 7.54696053142811
CA 5724 C AGGGACATGGA 0.204182234495266 0.997667916397582 25.31704004306
CA 5743 C GAAACCATCAT 0.228870627260035 0.891637181788013 3.41106292694223
CA 5746 C ACCATCATTCT 0.425144624289223 0.939885009960487 4.76711871480797
CA 5750 C TCATTCTCAGT 0.239909475174349 0.877304012628331 3.16612647231478
CA 5759 C GTAAACTATCG 0.209570794607406 0.932449444804496 4.47010155761579
CA 5765 C TATCGCAAGAA 0.216969455467413 0.939994478044855 4.77188615478011
CA 5771 C AAGAACAAAAA 0.461637337984894 0.975187379001673 7.62971344967918
CA 5778 C AAAAACCAAAC 2.64967154743914 0.959775900839981 5.92085054329287
CA 5779 C AAAACCAAACA 0.35342440594615 0.893375412513262 3.44387654413042
CA 5783 C CCAAACACCGC 0.162948747574175 0.994216814091774 16.0351108815642
CA 5785 C AAACACCGCAT 0.215001970498397 0.853219875868568 2.83350831343287
CA 5788 C CACCGCATATT 0.326721981510633 0.968901434724158 6.78200431756262
CA 5794 C ATATTCTCACT 0.0827953276410287 0.90933101271899 3.78540746697132
CA 5796 C ATTCTCACTCA 0.181003947579755 0.996814021080383 21.6463415998461
CA 5798 C TCTCACTCATA 0.202466442200392 0.945356744447164 5.02213570546897
CA 5817 C TTGAACAATGA 0.585242312631126 0.974836328600961 7.57425245231061
CA 5826 C GAGATCACATG 0.317743300130954 0.992513425832227 14.0752080714796
CA 5828 C GATCACATGGA 0.192641612111808 0.987208634874266 10.7248046900251
CA 5834 C ATGGACACAGG 0.219140049337023 0.969600575906878 6.86328024814611
CA 5836 C GGACACAGGAA 0.295935702290904 0.951067863119115 5.33137038981939
CA 5851 C AATATCACACT 0.228743977557195 0.975355733529047 7.65672522526704
CA 5853 C TATCACACTCT 0.185351708147882 0.805381877369855 2.35334880502653
CA 5855 C TCACACTCTGG 0.366696862038386 0.950583148148015 5.30311404595547
CA 5897 C GATAGCATTGG 0.255270591055947 0.945330898588922 5.02084449169344
CA 5911 C ATATACCTAAT 0.616835438400841 0.903934367694098 3.6608970540448
CA 5940 C GGGTGCAGCGC 0.277740841093005 0.974731081685496 7.55784768953774
CA 5947 C GCGCACCAGCA 0.583146085233541 0.980481858076647 8.63764835513398
CA 5948 C CGCACCAGCAT 0.489452607767673 0.822805151106233 2.50762135312498
CA 5951 C ACCAGCATGGC 0.190925222203398 0.843673143944621 2.72192459885648
CA 5956 C CATGGCACATG 0.328070924601473 0.97816322867686 8.1516717761161
CA 5958 C TGGCACATGTA 0.263494641519781 0.965395479736629 6.41171921850779
CA 5966 C GTATACATATG 0.200279946083356 0.92474155519677 4.20840153361809
CA 5975 C TGTAACTAACC 0.570834152845737 0.953168841431633 5.45874892842893
CA 5979 C ACTAACCTGCA 0.742735915268586 0.980416322970941 8.62274996257034
CA 5980 C CTAACCTGCAC 0.283106093683871 0.94211119421885 4.8666313624737
CA 5983 C ACCTGCACAAT 0.249738085515006 0.867202848398691 3.01641569960415
CA 5985 C CTGCACAATGT 0.642619022823988 0.874085799708466 3.11661101617818
CA 5992 C ATGTGCACATG 0.338487021746834 0.834049683771029 2.61853244279643
CA 5994 C GTGCACATGTA 0.165757825663324 0.774257713301489 2.11900195293459
CA 6000 C ATGTACCCTAA 0.301323214596144 0.955172586053019 5.58827905038731
CA 6002 C GTACCCTAAAA 0.559301157139852 0.949214504333257 5.22546963227261
CA 6008 C TAAAACTTAGA 0.384762204693192 0.907558492473102 3.74337047686021

#** data_2 **#
# For the quality scores q, the quality of the data increases from 1 to 7.
7-mer  b1  rb1->b2  rb1->b3  rb1->b4  q(rb1->b2)  q(rb1->b3)  q(rb1->b3)
AAAAAAA A 0.175374864149068 0.447166476490409 0.143381364393549 5 5 5
AAAAAAC A 0.175374864149068 0.419055459670067 0.14085631612135 7 7 7
AAAAAAG A 0.175374864149068 0.447166476490409 0.143381364393549 5 5 5
AAAAAAT A 0.119712845304648 0.360894380278246 0.143381364393549 7 7 5
AAAAACA A 0.0995414687094408 0.196426103906111 0.132831302299577 5 5 5
AAAAACC A 0.323892147480584 0.196426103906111 0.365724830923424 7 7 7
AAAAACG A 0.0995414687094408 0.196426103906111 0.132831302299577 5 5 5
AAAAACT A 0.0995414687094408 0.196426103906111 0.132831302299577 5 5 5
AAAAAGA A 0.145412345630278 0.296736735506024 0.123376621453859 5 3 5
AAAAAGC A 0.145412345630278 0.296736735506024 0.123376621453859 5 3 5
AAAAAGG A 0.145412345630278 0.296736735506024 0.123376621453859 5 3 5
AAAAAGT A 0.137770331519907 0.296736735506024 0.127449707579891 7 3 7
AAAAATA A 0.224990336953087 0.239288563699525 0.256551162585636 5 5 5
AAAAATC A 0.224990336953087 0.239288563699525 0.256551162585636 5 5 5
AAAAATG A 0.35659752569514 0.279299471103781 0.256551162585636 7 7 5
AAAAATT A 0.224990336953087 0.239288563699525 0.256551162585636 5 5 5
AAAACAA A 0.172674441918359 0.593865505221259 0.129125043428017 5 5 5
AAAACAC A 0.172674441918359 0.688201609457479 0.0619287008446986 5 7 7
AAAACAG A 0.172674441918359 0.593865505221259 0.129125043428017 5 5 5
AAAACAT A 0.172674441918359 0.593865505221259 0.129125043428017 5 5 5
AAAACCA A 0.356207454508783 0.614862141348001 0.371598256995567 7 7 7
AAAACCC A 0.356207454508783 0.72164393130261 0.278184047445562 5 5 5
AAAACCG A 0.356207454508783 0.72164393130261 0.278184047445562 5 5 5
AAAACCT A 0.356207454508783 0.72164393130261 0.278184047445562 5 5 5
AAAACGA A 0.146370499477094 0.534272988273472 0.151591273831482 3 3 3
AAAACGC A 0.146370499477094 0.534272988273472 0.151591273831482 3 3 3
AAAACGG A 0.146370499477094 0.534272988273472 0.151591273831482 3 3 3
AAAACGT A 0.146370499477094 0.534272988273472 0.151591273831482 3 3 3
AAAACTA A 0.124027231056174 0.483155929143609 0.161984098993218 5 5 5
AAAACTC A 0.124027231056174 0.483155929143609 0.161984098993218 5 5 5
AAAACTG A 0.124027231056174 0.483155929143609 0.161984098993218 5 5 5
AAAACTT A 0.124027231056174 0.419870966213977 0.161984098993218 5 7 5
AAAAGAA A 0.0743847835801495 0.5080720470192 0.186668936669766 5 5 3
AAAAGAC A 0.0743847835801495 0.5080720470192 0.186668936669766 5 5 3
AAAAGAG A 0.0743847835801495 0.5080720470192 0.186668936669766 5 5 3
AAAAGAT A 0.0743847835801495 0.5080720470192 0.186668936669766 5 5 3
AAAAGCA A 0.156798278632531 0.42703768162917 0.186668936669766 3 3 3
AAAAGCC A 0.156798278632531 0.42703768162917 0.186668936669766 3 3 3
AAAAGCG A 0.156798278632531 0.42703768162917 0.186668936669766 3 3 3
AAAAGCT A 0.156798278632531 0.42703768162917 0.186668936669766 3 3 3
AAAAGGA A 0.144980462019808 0.393433005222092 0.199770244853043 5 5 5
AAAAGGC A 0.144980462019808 0.393433005222092 0.199770244853043 5 5 5
AAAAGGG A 0.144980462019808 0.393433005222092 0.199770244853043 5 5 5
AAAAGGT A 0.144980462019808 0.393433005222092 0.199770244853043 5 5 5
AAAAGTA A 0.239766272931092 0.382988815076744 0.480640976880727 5 5 5
AAAAGTC A 0.339830262399417 0.435644517180386 0.854839500079514 7 7 7
AAAAGTG A 0.139702283462768 0.330333112973102 0.10644245368194 7 7 7
AAAAGTT A 0.239766272931092 0.382988815076744 0.480640976880727 5 5 5
AAAATAA A 0.151340382957708 0.484703944188352 0.224042374834223 5 5 5
AAAATAC A 0.151340382957708 0.484703944188352 0.224042374834223 5 5 5
AAAATAG A 0.151340382957708 0.484703944188352 0.224042374834223 5 5 5
AAAATAT A 0.151340382957708 0.484703944188352 0.224042374834223 5 5 5
AAAATCA A 0.120773540076427 0.805593768213434 0.119973598081517 5 5 5
AAAATCC A 0.120773540076427 0.805593768213434 0.119973598081517 5 5 5
AAAATCG A 0.120773540076427 0.805593768213434 0.119973598081517 5 5 5
AAAATCT A 0.120773540076427 0.805593768213434 0.119973598081517 5 5 5
AAAATGA A 0.32362613923962 2.87022896106043 0.642242361901582 7 7 7
AAAATGC A 0.18795899360588 0.507396594069035 0.176559392997045 5 5 5
AAAATGG A 0.18795899360588 0.507396594069035 0.176559392997045 5 5 5
AAAATGT A 0.127334470419666 0.349973261522951 0.218901346655631 7 7 7
AAAATTA A 0.168229310880036 0.668780283343875 0.180227004577746 3 3 3
AAAATTC A 0.168229310880036 0.668780283343875 0.180227004577746 3 3 3
AAAATTG A 0.168229310880036 0.668780283343875 0.180227004577746 3 3 3
AAAATTT A 0.168229310880036 0.668780283343875 0.180227004577746 3 3 3
AAACAAA C 0.632205377911741 0.380966406566652 0.852090297168691 5 5 5
AAACAAC C 0.901965743636709 0.366702270590274 0.75174894703375 7 7 7
AAACAAG C 0.632205377911741 0.380966406566652 0.852090297168691 5 5 5
AAACAAT C 0.632205377911741 0.380966406566652 0.852090297168691 5 5 5
AAACACA C 0.295562309149389 0.17654581031672 2.07926809226488 5 5 5
AAACACC C 0.162948747574175 0.187693295239056 1.42641288626102 7 7 7
AAACACG C 0.295562309149389 0.17654581031672 2.07926809226488 5 5 5
AAACACT C 0.295562309149389 0.17654581031672 2.07926809226488 5 5 5
AAACAGA C 0.255314409536617 0.362209306199745 1.31774548669916 5 5 5
AAACAGC C 0.255314409536617 0.362209306199745 1.31774548669916 5 5 5
AAACAGG C 0.255314409536617 0.362209306199745 1.31774548669916 5 5 5
AAACAGT C 0.255314409536617 0.362209306199745 1.31774548669916 5 5 5
AAACATA C 0.202849080913235 0.20376480028116 1.53703122174927 7 3 7
AAACATC C 0.202849080913235 0.20376480028116 1.53703122174927 5 3 5
AAACATG C 0.202849080913235 0.20376480028116 1.53703122174927 5 3 5
AAACATT C 0.202849080913235 0.20376480028116 1.53703122174927 5 3 5
AAACCAA C 2.64967154743914 0.4951487125129 1.17815174736647 7 7 7
AAACCAC C 0.174585768478291 0.312767363264237 1.13941334115944 7 7 7
AAACCAG C 0.418114460476863 0.323494502006567 1.14772532149924 5 5 5
AAACCAT C 0.418114460476863 0.323494502006567 1.14772532149924 5 5 5
AAACCCA C 0.345387110636538 0.27617454665662 1.3568259597999 5 3 5
AAACCCC C 0.345387110636538 0.27617454665662 1.3568259597999 5 3 5
AAACCCG C 0.345387110636538 0.27617454665662 1.3568259597999 5 3 5
AAACCCT C 0.345387110636538 0.27617454665662 1.3568259597999 5 3 5
AAACCGA C 0.403768959126401 0.27617454665662 1.3780203979107 3 3 3
AAACCGC C 0.403768959126401 0.27617454665662 1.3780203979107 3 3 3
AAACCGG C 0.403768959126401 0.27617454665662 1.3780203979107 3 3 3
AAACCGT C 0.403768959126401 0.27617454665662 1.3780203979107 3 3 3
AAACCTA C 0.742735915268586 0.444153808948215 1.46953037153107 5 5 5
AAACCTC C 0.742735915268586 0.444153808948215 1.46953037153107 5 5 5
AAACCTG C 0.742735915268586 0.444153808948215 1.46953037153107 5 5 5
AAACCTT C 0.742735915268586 0.444153808948215 1.46953037153107 5 5 5
AAACGAA C 0.255369156558455 0.242586665562979 1.01075551603725 1 1 1
AAACGAC C 0.255369156558455 0.242586665562979 1.01075551603725 1 1 1
AAACGAG C 0.255369156558455 0.242586665562979 1.01075551603725 1 1 1
AAACGAT C 0.255369156558455 0.242586665562979 1.01075551603725 1 1 1
AAACGCA C 0.255369156558455 0.242586665562979 1.01075551603725 1 1 1
AAACGCC C 0.255369156558455 0.242586665562979 1.01075551603725 1 1 1
AAACGCG C 0.255369156558455 0.242586665562979 1.01075551603725 1 1 1
AAACGCT C 0.255369156558455 0.242586665562979 1.01075551603725 1 1 1
AAACGGA C 0.255369156558455 0.242586665562979 1.01075551603725 1 1 1
AAACGGC C 0.255369156558455 0.242586665562979 1.01075551603725 1 1 1
AAACGGG C 0.255369156558455 0.242586665562979 1.01075551603725 1 1 1
AAACGGT C 0.255369156558455 0.242586665562979 1.01075551603725 1 1 1
AAACGTA C 0.255369156558455 0.242586665562979 1.01075551603725 1 1 1
AAACGTC C 0.255369156558455 0.242586665562979 1.01075551603725 1 1 1
AAACGTG C 0.255369156558455 0.242586665562979 1.01075551603725 1 1 1
AAACGTT C 0.255369156558455 0.242586665562979 1.01075551603725 1 1 1
AAACTAA C 0.267034273289676 0.577150898679221 0.704065394137052 5 5 5
AAACTAC C 0.267034273289676 0.577150898679221 0.704065394137052 5 5 5
AAACTAG C 0.161215745018109 0.498554806091408 0.704065394137052 7 7 5
AAACTAT C 0.209570794607406 0.806312998118425 0.808300734449628 7 7 7
AAACTCA C 0.408277261975365 0.314195729735447 1.49867625722154 5 5 5
AAACTCC C 0.408277261975365 0.314195729735447 1.49867625722154 5 5 5
AAACTCG C 0.408277261975365 0.314195729735447 1.49867625722154 5 5 5
AAACTCT C 0.408277261975365 0.314195729735447 1.49867625722154 5 5 5
AAACTGA C 0.311307058355096 0.365543051347202 0.887972973048928 3 5 5
AAACTGC C 0.311307058355096 0.365543051347202 0.887972973048928 3 5 5
AAACTGG C 0.311307058355096 0.365543051347202 0.887972973048928 3 5 5
AAACTGT C 0.311307058355096 0.365543051347202 0.887972973048928 3 5 5
AAACTTA C 0.384762204693192 0.455801753951234 1.23248831661801 7 7 7
AAACTTC C 0.384762204693192 0.455801753951234 1.23248831661801 5 5 5
AAACTTG C 0.384762204693192 0.455801753951234 1.23248831661801 5 5 5
AAACTTT C 0.384762204693192 0.455801753951234 1.23248831661801 5 5 5
AAAGAAA G 1.11479623525581 0.181527565157468 0.148261407388992 5 5 5
AAAGAAC G 1.11479623525581 0.181527565157468 0.148261407388992 5 5 5
AAAGAAG G 1.11479623525581 0.181527565157468 0.148261407388992 5 5 5
AAAGAAT G 1.11479623525581 0.181527565157468 0.148261407388992 5 5 5
AAAGACA G 0.601498929366972 0.240832865686948 0.154683219149262 7 7 7
AAAGACC G 0.475514894990647 0.305010817123526 0.235806939091355 5 5 5
AAAGACG G 0.475514894990647 0.305010817123526 0.235806939091355 5 5 5
AAAGACT G 0.349530860614323 0.369188768560104 0.316930659033447 7 7 7
AAAGAGA G 0.620597310740095 0.459653097631245 0.208993495647765 3 3 3
AAAGAGC G 0.620597310740095 0.459653097631245 0.208993495647765 3 3 3
AAAGAGG G 0.620597310740095 0.459653097631245 0.208993495647765 3 3 3
AAAGAGT G 0.620597310740095 0.459653097631245 0.208993495647765 3 3 3
AAAGATA G 0.620597310740095 0.459653097631245 0.208993495647765 3 3 3
AAAGATC G 0.620597310740095 0.459653097631245 0.208993495647765 3 3 3
AAAGATG G 0.620597310740095 0.459653097631245 0.208993495647765 3 3 3
AAAGATT G 0.620597310740095 0.459653097631245 0.208993495647765 3 3 3
AAAGCAA G 0.854860642346237 0.292873808813412 0.247092603468511 3 3 3
AAAGCAC G 0.854860642346237 0.292873808813412 0.247092603468511 3 3 3
AAAGCAG G 0.854860642346237 0.292873808813412 0.247092603468511 3 3 3
AAAGCAT G 0.854860642346237 0.292873808813412 0.247092603468511 3 3 3
AAAGCCA G 0.854860642346237 0.292873808813412 0.247092603468511 3 3 3
AAAGCCC G 0.854860642346237 0.292873808813412 0.247092603468511 3 3 3
AAAGCCG G 0.854860642346237 0.292873808813412 0.247092603468511 3 3 3
AAAGCCT G 0.854860642346237 0.292873808813412 0.247092603468511 3 3 3
AAAGCGA G 0.854860642346237 0.292873808813412 0.247092603468511 3 3 3
AAAGCGC G 0.854860642346237 0.292873808813412 0.247092603468511 3 3 3
AAAGCGG G 0.854860642346237 0.292873808813412 0.247092603468511 3 3 3
AAAGCGT G 0.854860642346237 0.292873808813412 0.247092603468511 3 3 3
AAAGCTA G 0.854860642346237 0.292873808813412 0.247092603468511 3 3 3
AAAGCTC G 0.854860642346237 0.292873808813412 0.247092603468511 3 3 3
AAAGCTG G 0.854860642346237 0.292873808813412 0.247092603468511 3 3 3
AAAGCTT G 0.854860642346237 0.292873808813412 0.247092603468511 3 3 3
AAAGGAA G 1.02110142784061 0.236731347596342 0.565123903172771 5 5 5
AAAGGAC G 1.02110142784061 0.236731347596342 0.565123903172771 5 5 5
AAAGGAG G 1.02110142784061 0.236731347596342 0.565123903172771 5 5 5
AAAGGAT G 1.02110142784061 0.236731347596342 0.565123903172771 7 7 7
AAAGGCA G 1.01835472573354 0.284328754502942 0.325934713675976 3 3 3
AAAGGCC G 1.01835472573354 0.284328754502942 0.325934713675976 3 3 3
AAAGGCG G 1.01835472573354 0.284328754502942 0.325934713675976 3 3 3
AAAGGCT G 1.01835472573354 0.284328754502942 0.325934713675976 3 3 3
AAAGGGA G 1.63304778226893 0.199685709967919 0.284471214926929 5 5 5
AAAGGGC G 1.63304778226893 0.199685709967919 0.284471214926929 5 5 5
AAAGGGG G 1.63304778226893 0.199685709967919 0.284471214926929 5 5 5
AAAGGGT G 1.63304778226893 0.199685709967919 0.284471214926929 5 5 5
AAAGGTA G 1.01835472573354 0.284328754502942 0.325934713675976 3 3 3
AAAGGTC G 1.01835472573354 0.284328754502942 0.325934713675976 3 3 3
AAAGGTG G 1.01835472573354 0.284328754502942 0.325934713675976 3 3 3
AAAGGTT G 1.01835472573354 0.284328754502942 0.325934713675976 3 3 3
AAAGTAA G 0.846764966232117 0.381435623915178 0.311307058355096 3 3 3
AAAGTAC G 0.846764966232117 0.381435623915178 0.311307058355096 3 3 3
AAAGTAG G 0.846764966232117 0.381435623915178 0.311307058355096 3 3 3
AAAGTAT G 0.846764966232117 0.381435623915178 0.311307058355096 3 3 3
AAAGTCA G 0.75913322681459 0.304261092375866 0.367344909864173 7 7 7
AAAGTCC G 0.550971544242583 0.289987510388422 0.282924149809952 5 5 5
AAAGTCG G 0.550971544242583 0.289987510388422 0.282924149809952 5 5 5
AAAGTCT G 0.550971544242583 0.289987510388422 0.282924149809952 5 5 5
AAAGTGA G 1.06616895306348 0.903075205035862 0.685813528478445 5 5 5
AAAGTGC G 1.06616895306348 0.903075205035862 0.685813528478445 5 5 5
AAAGTGG G 1.06616895306348 0.903075205035862 0.685813528478445 5 5 5
AAAGTGT G 1.06616895306348 0.903075205035862 0.685813528478445 7 7 7
AAAGTTA G 1.23248831661801 0.455801753951234 0.384762204693192 5 5 5
AAAGTTC G 1.23248831661801 0.455801753951234 0.384762204693192 5 5 5
AAAGTTG G 1.23248831661801 0.455801753951234 0.384762204693192 5 5 5
AAAGTTT G 1.23248831661801 0.455801753951234 0.384762204693192 5 5 5
AAATAAA T 0.157593618444947 0.396764875502667 0.208576940408464 5 5 5
AAATAAC T 0.157593618444947 0.396764875502667 0.208576940408464 5 5 5
AAATAAG T 0.157593618444947 0.396764875502667 0.208576940408464 5 5 5
AAATAAT T 0.157593618444947 0.396764875502667 0.208576940408464 5 5 5
AAATACA T 0.164379243073426 0.733499216559533 0.072309922763664 5 5 5
AAATACC T 0.164379243073426 0.735960671584276 0.0610470741594987 7 7 7
AAATACG T 0.164379243073426 0.733499216559533 0.072309922763664 5 5 5
AAATACT T 0.164379243073426 0.733499216559533 0.072309922763664 5 5 5
AAATAGA T 0.176876207643967 1.58711938500853 0.295706114186904 5 5 5
AAATAGC T 0.176876207643967 1.58711938500853 0.295706114186904 5 5 5
AAATAGG T 0.226613179178419 2.46095346647763 0.229025784259861 7 7 7
AAATAGT T 0.176876207643967 1.58711938500853 0.295706114186904 5 5 5
AAATATA T 0.183720007245804 1.05068599901699 0.173359973506973 3 3 3
AAATATC T 0.183720007245804 1.05068599901699 0.173359973506973 3 3 3
AAATATG T 0.183720007245804 1.05068599901699 0.173359973506973 3 3 3
AAATATT T 0.183720007245804 1.05068599901699 0.173359973506973 3 3 3
AAATCAA T 0.184468306540305 0.165277404905424 0.230401071009824 7 7 7
AAATCAC T 0.203928797657575 0.397861288829309 0.260778698480009 5 5 5
AAATCAG T 0.203928797657575 0.397861288829309 0.260778698480009 5 5 5
AAATCAT T 0.203928797657575 0.476074631751413 0.291156325950193 5 7 7
AAATCCA T 0.119784511681541 0.550003595487085 0.104517725541589 5 5 3
AAATCCC T 0.119784511681541 0.550003595487085 0.104517725541589 5 5 3
AAATCCG T 0.119784511681541 0.550003595487085 0.104517725541589 5 5 3
AAATCCT T 0.119784511681541 0.550003595487085 0.104517725541589 5 5 3
AAATCGA T 0.170120168051801 0.399742851222916 0.104517725541589 3 5 3
AAATCGC T 0.170120168051801 0.399742851222916 0.104517725541589 3 5 3
AAATCGG T 0.170120168051801 0.399742851222916 0.104517725541589 3 5 3
AAATCGT T 0.170120168051801 0.399742851222916 0.104517725541589 3 5 3
AAATCTA T 0.170120168051801 0.498620890795731 0.104517725541589 3 3 3
AAATCTC T 0.170120168051801 0.498620890795731 0.104517725541589 3 3 3
AAATCTG T 0.170120168051801 0.498620890795731 0.104517725541589 3 3 3
AAATCTT T 0.170120168051801 0.498620890795731 0.104517725541589 3 3 3
AAATGAA T 0.294606500852487 0.736480079429455 0.315126689785778 5 5 5
AAATGAC T 0.294606500852487 0.736480079429455 0.315126689785778 5 5 5
AAATGAG T 0.294606500852487 0.736480079429455 0.315126689785778 5 5 5
AAATGAT T 0.294606500852487 0.736480079429455 0.315126689785778 5 5 5
AAATGCA T 0.204596665440041 1.04933115262495 0.289951411042755 7 7 5
AAATGCC T 0.327662457847769 0.882036683250452 0.289951411042755 5 5 5
AAATGCG T 0.327662457847769 0.882036683250452 0.289951411042755 5 5 5
AAATGCT T 0.327662457847769 0.516516854788189 0.23485842741214 5 7 7
AAATGGA T 0.270333391820467 0.624024508762908 0.177008088257436 5 5 5
AAATGGC T 0.270333391820467 0.624024508762908 0.177008088257436 5 5 5
AAATGGG T 0.270333391820467 0.624024508762908 0.177008088257436 5 5 5
AAATGGT T 0.260834683004085 0.828353931169625 0.102098044811713 7 7 7
AAATGTA T 0.349779303548982 0.730875758265718 0.152698143067315 5 5 5
AAATGTC T 0.349779303548982 0.520477782881148 0.143965824311994 7 7 7
AAATGTG T 0.349779303548982 0.941273733650289 0.161430461822636 5 7 7
AAATGTT T 0.349779303548982 0.730875758265718 0.152698143067315 5 5 5
AAATTAA T 0.180227004577746 0.668780283343875 0.168229310880036 3 3 3
AAATTAC T 0.180227004577746 0.668780283343875 0.168229310880036 3 3 3
AAATTAG T 0.180227004577746 0.668780283343875 0.168229310880036 3 3 3
AAATTAT T 0.180227004577746 0.668780283343875 0.168229310880036 3 3 3
AAATTCA T 0.14752870965927 0.371546154909899 0.274845261294845 5 5 5
AAATTCC T 0.14752870965927 0.371546154909899 0.274845261294845 5 5 5
AAATTCG T 0.14752870965927 0.371546154909899 0.274845261294845 5 5 5
AAATTCT T 0.14752870965927 0.371546154909899 0.274845261294845 5 5 5
AAATTGA T 0.916800549832577 5.18188631841511 0.369343875949742 5 5 5
AAATTGC T 0.916800549832577 5.18188631841511 0.369343875949742 5 5 5
AAATTGG T 0.916800549832577 5.18188631841511 0.369343875949742 5 5 5
AAATTGT T 0.916800549832577 5.18188631841511 0.369343875949742 5 5 5
AAATTTA T 0.180227004577746 0.668780283343875 0.168229310880036 3 3 3
AAATTTC T 0.180227004577746 0.668780283343875 0.168229310880036 3 3 3
AAATTTG T 0.180227004577746 0.668780283343875 0.168229310880036 3 3 3
AAATTTT T 0.180227004577746 0.668780283343875 0.168229310880036 3 3 3
AACAAAA A 0.33735608309573 0.893190130872698 0.185987969600815 7 7 7
AACAAAC A 0.22535779037176 0.866369236888163 0.185987969600815 5 5 5
AACAAAG A 0.22535779037176 0.866369236888163 0.185987969600815 5 5 5
AACAAAT A 0.22535779037176 0.866369236888163 0.185987969600815 5 5 5
AACAACA A 0.382338892561228 0.664268861913437 0.225365922991945 7 7 7
AACAACC A 0.382338892561228 0.664268861913437 0.225365922991945 5 5 5
AACAACG A 0.382338892561228 0.664268861913437 0.225365922991945 5 5 5
AACAACT A 0.382338892561228 0.664268861913437 0.225365922991945 5 5 5
AACAAGA A 0.177642113194024 0.482317324711248 0.129541811139761 3 3 3
AACAAGC A 0.177642113194024 0.482317324711248 0.129541811139761 3 3 3
AACAAGG A 0.177642113194024 0.482317324711248 0.129541811139761 3 3 3
AACAAGT A 0.177642113194024 0.482317324711248 0.129541811139761 3 3 3
AACAATA A 0.275187407734807 0.443821998578308 0.11084771251215 5 5 5
AACAATC A 0.275187407734807 0.443821998578308 0.11084771251215 5 5 5
AACAATG A 0.275187407734807 0.47839333924245 0.11084771251215 7 7 5
AACAATT A 0.275187407734807 0.443821998578308 0.11084771251215 5 5 5
AACACAA A 0.237765829520719 0.559999001624772 0.182736931527335 5 5 5
AACACAC A 0.237765829520719 0.559999001624772 0.182736931527335 5 5 5
AACACAG A 0.237765829520719 0.559999001624772 0.182736931527335 5 5 5
AACACAT A 0.237765829520719 0.559999001624772 0.182736931527335 7 7 5
AACACCA A 0.258432155972362 0.898982606084365 0.217787187958835 5 5 5
AACACCC A 0.258432155972362 0.898982606084365 0.217787187958835 5 5 5
AACACCG A 0.258432155972362 0.726255864407079 0.233237453749617 5 7 7
AACACCT A 0.258432155972362 0.898982606084365 0.217787187958835 5 5 5
AACACGA A 0.208727252940643 0.7468674435561 0.283522720029948 3 5 5
AACACGC A 0.208727252940643 0.7468674435561 0.283522720029948 3 5 5
AACACGG A 0.208727252940643 0.7468674435561 0.283522720029948 3 5 5
AACACGT A 0.208727252940643 0.7468674435561 0.283522720029948 3 5 5
AACACTA A 0.15761023297653 0.584385952339915 0.173165136711058 5 5 5
AACACTC A 0.15761023297653 0.584385952339915 0.173165136711058 5 5 5
AACACTG A 0.15761023297653 0.584385952339915 0.173165136711058 5 5 5
AACACTT A 0.15761023297653 2.68245041694786 0.130711149571668 5 7 7
AACAGAA A 0.177321923535353 0.50492077872476 0.254176195101419 3 3 3
AACAGAC A 0.177321923535353 0.50492077872476 0.254176195101419 3 3 3
AACAGAG A 0.177321923535353 0.50492077872476 0.254176195101419 3 3 3
AACAGAT A 0.177321923535353 0.50492077872476 0.254176195101419 3 3 3
AACAGCA A 0.177321923535353 0.50492077872476 0.254176195101419 3 3 3
AACAGCC A 0.177321923535353 0.50492077872476 0.254176195101419 3 3 3
AACAGCG A 0.177321923535353 0.50492077872476 0.254176195101419 3 3 3
AACAGCT A 0.177321923535353 0.50492077872476 0.254176195101419 3 3 3
AACAGGA A 0.242910037399213 0.558530110552222 0.285006629297916 5 5 5
AACAGGC A 0.242910037399213 0.558530110552222 0.285006629297916 5 5 5
AACAGGG A 0.242910037399213 0.558530110552222 0.285006629297916 5 5 5
AACAGGT A 0.242910037399213 0.256725120117314 0.289475558252602 5 7 7
AACAGTA A 0.374787769525489 0.90332535704961 0.407329117816022 5 5 5
AACAGTC A 0.374787769525489 0.90332535704961 0.407329117816022 5 5 5
AACAGTG A 0.172758325528602 0.984795163371256 0.407161205826597 7 7 7
AACAGTT A 0.374787769525489 0.90332535704961 0.407329117816022 5 5 5
AACATAA A 0.239011124616001 1.02770581657645 0.257181075513235 5 5 5
AACATAC A 0.264563262844671 0.785102609450938 0.289896214667238 7 7 7
AACATAG A 0.239011124616001 1.02770581657645 0.257181075513235 5 5 5
AACATAT A 0.239011124616001 1.02770581657645 0.257181075513235 5 5 5
AACATCA A 0.158408310171386 0.874599194886774 0.23793232621095 5 3 5
AACATCC A 0.158408310171386 0.874599194886774 0.23793232621095 5 3 5
AACATCG A 0.158408310171386 0.874599194886774 0.23793232621095 5 3 5
AACATCT A 0.158408310171386 0.874599194886774 0.23793232621095 5 3 5
AACATGA A 0.347888128703735 1.23802103757139 0.256443210914566 5 5 5
AACATGC A 0.347888128703735 1.23802103757139 0.256443210914566 5 5 5
AACATGG A 0.347888128703735 1.23802103757139 0.256443210914566 5 5 5
AACATGT A 0.347888128703735 1.23802103757139 0.256443210914566 5 5 5
AACATTA A 0.152698143067315 0.730875758265718 0.349779303548982 5 5 5
AACATTC A 0.152698143067315 0.730875758265718 0.349779303548982 5 5 5
AACATTG A 0.152698143067315 0.730875758265718 0.349779303548982 5 5 5
AACATTT A 0.152698143067315 0.730875758265718 0.349779303548982 5 5 5
AACCAAA C 0.35342440594615 0.385816303049722 0.790358805018294 7 7 7
AACCAAC C 0.321391829932253 0.292503960929821 0.974841338343214 7 7 7
AACCAAG C 0.334846922629884 0.262934269041306 0.905296296533049 5 5 5
AACCAAT C 0.334846922629884 0.262934269041306 0.905296296533049 5 5 5
AACCACA C 0.399412213554457 0.137948865941171 1.3167172653179 5 5 5
AACCACC C 0.399412213554457 0.137948865941171 1.3167172653179 5 5 5
AACCACG C 0.399412213554457 0.137948865941171 1.3167172653179 5 5 5
AACCACT C 0.399412213554457 0.137948865941171 1.3167172653179 7 7 7
AACCAGA C 0.452595375729579 0.239689789721563 0.657291197996345 5 5 5
AACCAGC C 0.452595375729579 0.239689789721563 0.657291197996345 5 5 5
AACCAGG C 0.452595375729579 0.239689789721563 0.657291197996345 5 5 5
AACCAGT C 0.452595375729579 0.239689789721563 0.657291197996345 5 5 5
AACCATA C 0.274885382354514 0.24659948606727 1.01714678068369 5 5 5
AACCATC C 0.228870627260035 0.250903698615633 1.04848711861899 7 7 7
AACCATG C 0.274885382354514 0.24659948606727 1.01714678068369 5 5 5
AACCATT C 0.277987862446853 0.296481549244929 0.781114426678068 7 7 7
AACCCAA C 0.821960969299537 0.282385083543703 0.856568932829774 7 7 7
AACCCAC C 0.404666827796307 0.26672631848422 1.16700543081192 5 5 5
AACCCAG C 0.404666827796307 0.26672631848422 1.16700543081192 5 5 5
AACCCAT C 0.404666827796307 0.26672631848422 1.16700543081192 5 5 5
AACCCCA C 0.307352999889973 0.249080683822827 1.12111681800151 3 3 3
AACCCCC C 0.307352999889973 0.249080683822827 1.12111681800151 3 3 3
AACCCCG C 0.307352999889973 0.249080683822827 1.12111681800151 3 3 3
AACCCCT C 0.307352999889973 0.249080683822827 1.12111681800151 3 3 3
AACCCGA C 0.307352999889973 0.249080683822827 1.12111681800151 3 3 3
AACCCGC C 0.307352999889973 0.249080683822827 1.12111681800151 3 3 3
AACCCGG C 0.307352999889973 0.249080683822827 1.12111681800151 3 3 3
AACCCGT C 0.307352999889973 0.249080683822827 1.12111681800151 3 3 3
AACCCTA C 0.307352999889973 0.214308641778462 1.00324041512171 3 5 5
AACCCTC C 0.307352999889973 0.214308641778462 1.00324041512171 3 5 5
AACCCTG C 0.307352999889973 0.214308641778462 1.00324041512171 3 5 5
AACCCTT C 0.307352999889973 0.214308641778462 1.00324041512171 3 5 5
AACCGAA C 0.255369156558455 0.242586665562979 1.01075551603725 1 1 1
AACCGAC C 0.255369156558455 0.242586665562979 1.01075551603725 1 1 1
AACCGAG C 0.255369156558455 0.242586665562979 1.01075551603725 1 1 1
AACCGAT C 0.255369156558455 0.242586665562979 1.01075551603725 1 1 1
AACCGCA C 0.255369156558455 0.242586665562979 1.01075551603725 1 1 1
AACCGCC C 0.255369156558455 0.242586665562979 1.01075551603725 1 1 1
AACCGCG C 0.255369156558455 0.242586665562979 1.01075551603725 1 1 1
AACCGCT C 0.255369156558455 0.242586665562979 1.01075551603725 1 1 1
AACCGGA C 0.255369156558455 0.242586665562979 1.01075551603725 1 1 1
AACCGGC C 0.255369156558455 0.242586665562979 1.01075551603725 1 1 1
AACCGGG C 0.255369156558455 0.242586665562979 1.01075551603725 1 1 1
AACCGGT C 0.255369156558455 0.242586665562979 1.01075551603725 1 1 1
AACCGTA C 0.255369156558455 0.242586665562979 1.01075551603725 1 1 1
AACCGTC C 0.255369156558455 0.242586665562979 1.01075551603725 1 1 1
AACCGTG C 0.255369156558455 0.242586665562979 1.01075551603725 1 1 1
AACCGTT C 0.255369156558455 0.242586665562979 1.01075551603725 1 1 1
AACCTAA C 0.411504559827815 0.328648193976715 0.843968891521957 5 5 5
AACCTAC C 0.411504559827815 0.328648193976715 0.843968891521957 5 5 5
AACCTAG C 0.411504559827815 0.328648193976715 0.843968891521957 5 5 5
AACCTAT C 0.411504559827815 0.328648193976715 0.843968891521957 5 5 5
AACCTCA C 0.325934713675976 0.284328754502942 1.01835472573354 3 3 3
AACCTCC C 0.325934713675976 0.284328754502942 1.01835472573354 3 3 3
AACCTCG C 0.325934713675976 0.284328754502942 1.01835472573354 3 3 3
AACCTCT C 0.325934713675976 0.284328754502942 1.01835472573354 3 3 3
AACCTGA C 0.25688594781198 0.309667843519996 0.904656041458151 5 5 5
AACCTGC C 0.283106093683871 0.350894394485396 0.803798977527301 7 7 7
AACCTGG C 0.25688594781198 0.309667843519996 0.904656041458151 5 5 5
AACCTGT C 0.25688594781198 0.309667843519996 0.904656041458151 5 5 5
AACCTTA C 0.325934713675976 0.284328754502942 1.01835472573354 3 3 3
AACCTTC C 0.325934713675976 0.284328754502942 1.01835472573354 3 3 3
AACCTTG C 0.325934713675976 0.284328754502942 1.01835472573354 3 3 3
AACCTTT C 0.325934713675976 0.284328754502942 1.01835472573354 3 3 3
AACGAAA G 1.01075551603725 0.242586665562979 0.255369156558455 1 1 1
AACGAAC G 1.01075551603725 0.242586665562979 0.255369156558455 1 1 1
AACGAAG G 1.01075551603725 0.242586665562979 0.255369156558455 1 1 1
AACGAAT G 1.01075551603725 0.242586665562979 0.255369156558455 1 1 1
AACGACA G 1.01075551603725 0.242586665562979 0.255369156558455 1 1 1
AACGACC G 1.01075551603725 0.242586665562979 0.255369156558455 1 1 1
AACGACG G 1.01075551603725 0.242586665562979 0.255369156558455 1 1 1
AACGACT G 1.01075551603725 0.242586665562979 0.255369156558455 1 1 1
AACGAGA G 1.01075551603725 0.242586665562979 0.255369156558455 1 1 1
AACGAGC G 1.01075551603725 0.242586665562979 0.255369156558455 1 1 1
AACGAGG G 1.01075551603725 0.242586665562979 0.255369156558455 1 1 1
AACGAGT G 1.01075551603725 0.242586665562979 0.255369156558455 1 1 1
AACGATA G 1.01075551603725 0.242586665562979 0.255369156558455 1 1 1
AACGATC G 1.01075551603725 0.242586665562979 0.255369156558455 1 1 1
AACGATG G 1.01075551603725 0.242586665562979 0.255369156558455 1 1 1
AACGATT G 1.01075551603725 0.242586665562979 0.255369156558455 1 1 1
AACGCAA G 1.01075551603725 0.223507334105085 0.255369156558455 1 3 1
AACGCAC G 1.01075551603725 0.223507334105085 0.255369156558455 1 3 1
AACGCAG G 1.01075551603725 0.223507334105085 0.255369156558455 1 3 1
AACGCAT G 1.01075551603725 0.223507334105085 0.255369156558455 1 3 1
AACGCCA G 1.01075551603725 0.223507334105085 0.255369156558455 1 3 1
AACGCCC G 1.01075551603725 0.223507334105085 0.255369156558455 1 3 1
AACGCCG G 1.01075551603725 0.223507334105085 0.255369156558455 1 3 1
AACGCCT G 1.01075551603725 0.223507334105085 0.255369156558455 1 3 1
AACGCGA G 1.01075551603725 0.223507334105085 0.255369156558455 1 3 1
AACGCGC G 1.01075551603725 0.223507334105085 0.255369156558455 1 3 1
AACGCGG G 1.01075551603725 0.223507334105085 0.255369156558455 1 3 1
AACGCGT G 1.01075551603725 0.223507334105085 0.255369156558455 1 3 1
AACGCTA G 1.01075551603725 0.223507334105085 0.255369156558455 1 3 1
AACGCTC G 1.01075551603725 0.223507334105085 0.255369156558455 1 3 1
AACGCTG G 1.01075551603725 0.223507334105085 0.255369156558455 1 3 1
AACGCTT G 1.01075551603725 0.223507334105085 0.255369156558455 1 3 1
AACGGAA G 1.01075551603725 0.242586665562979 0.255369156558455 1 1 1
AACGGAC G 1.01075551603725 0.242586665562979 0.255369156558455 1 1 1
AACGGAG G 1.01075551603725 0.242586665562979 0.255369156558455 1 1 1
AACGGAT G 1.01075551603725 0.242586665562979 0.255369156558455 1 1 1
AACGGCA G 1.01075551603725 0.242586665562979 0.255369156558455 1 1 1
AACGGCC G 1.01075551603725 0.242586665562979 0.255369156558455 1 1 1
AACGGCG G 1.01075551603725 0.242586665562979 0.255369156558455 1 1 1
AACGGCT G 1.01075551603725 0.242586665562979 0.255369156558455 1 1 1
AACGGGA G 1.01075551603725 0.242586665562979 0.255369156558455 1 1 1
AACGGGC G 1.01075551603725 0.242586665562979 0.255369156558455 1 1 1
AACGGGG G 1.01075551603725 0.242586665562979 0.255369156558455 1 1 1
AACGGGT G 1.01075551603725 0.242586665562979 0.255369156558455 1 1 1
AACGGTA G 1.01075551603725 0.242586665562979 0.255369156558455 1 1 1
AACGGTC G 1.01075551603725 0.242586665562979 0.255369156558455 1 1 1
AACGGTG G 1.01075551603725 0.242586665562979 0.255369156558455 1 1 1
AACGGTT G 1.01075551603725 0.242586665562979 0.255369156558455 1 1 1
AACGTAA G 1.01075551603725 0.242586665562979 0.255369156558455 1 1 1
AACGTAC G 1.01075551603725 0.242586665562979 0.255369156558455 1 1 1
AACGTAG G 1.01075551603725 0.242586665562979 0.255369156558455 1 1 1
AACGTAT G 1.01075551603725 0.242586665562979 0.255369156558455 1 1 1
AACGTCA G 1.01075551603725 0.242586665562979 0.255369156558455 1 1 1
AACGTCC G 1.01075551603725 0.242586665562979 0.255369156558455 1 1 1
AACGTCG G 1.01075551603725 0.242586665562979 0.255369156558455 1 1 1
AACGTCT G 1.01075551603725 0.242586665562979 0.255369156558455 1 1 1
AACGTGA G 1.01075551603725 0.242586665562979 0.255369156558455 1 1 1
AACGTGC G 1.01075551603725 0.242586665562979 0.255369156558455 1 1 1
AACGTGG G 1.01075551603725 0.242586665562979 0.255369156558455 1 1 1
AACGTGT G 1.01075551603725 0.242586665562979 0.255369156558455 1 1 1
AACGTTA G 1.01075551603725 0.242586665562979 0.255369156558455 1 1 1
AACGTTC G 1.01075551603725 0.242586665562979 0.255369156558455 1 1 1
AACGTTG G 1.01075551603725 0.242586665562979 0.255369156558455 1 1 1
AACGTTT G 1.01075551603725 0.242586665562979 0.255369156558455 1 1 1
AACTAAA T 0.221596099798337 0.715654930176028 0.287612168257759 3 3 5
AACTAAC T 0.221596099798337 0.715654930176028 0.287612168257759 3 3 5
AACTAAG T 0.221596099798337 0.715654930176028 0.287612168257759 3 3 5
AACTAAT T 0.221596099798337 0.715654930176028 0.287612168257759 3 3 5
AACTACA T 0.221596099798337 0.715654930176028 0.172109072861846 3 3 3
AACTACC T 0.221596099798337 0.715654930176028 0.172109072861846 3 3 3
AACTACG T 0.221596099798337 0.715654930176028 0.172109072861846 3 3 3
AACTACT T 0.221596099798337 0.715654930176028 0.172109072861846 3 3 3
AACTAGA T 0.241788039311417 1.44351756523815 0.256364624123517 7 5 7
AACTAGC T 0.250941076186225 1.44351756523815 0.237242380584376 5 5 5
AACTAGG T 0.250941076186225 1.44351756523815 0.237242380584376 5 5 5
AACTAGT T 0.246677361970632 1.44351756523815 0.212717227905372 7 7 7
AACTATA T 0.188232602750047 0.668726210527417 0.237440270547347 5 5 5
AACTATC T 0.200394438987278 0.605451074102231 0.284465393761517 7 7 7
AACTATG T 0.188232602750047 0.668726210527417 0.237440270547347 5 5 5
AACTATT T 0.188232602750047 0.668726210527417 0.237440270547347 5 5 5
AACTCAA T 0.222528915367742 0.288014114154075 0.394295780068639 5 5 5
AACTCAC T 0.222528915367742 0.288014114154075 0.394295780068639 5 5 5
AACTCAG T 0.222528915367742 0.288014114154075 0.394295780068639 5 5 5
AACTCAT T 0.253399059529442 0.267375754145772 0.394295780068639 7 7 7
AACTCCA T 0.142504944903904 0.379861966251445 0.155436587163783 3 3 3
AACTCCC T 0.142504944903904 0.379861966251445 0.155436587163783 3 3 3
AACTCCG T 0.142504944903904 0.379861966251445 0.155436587163783 3 3 3
AACTCCT T 0.142504944903904 0.379861966251445 0.155436587163783 3 3 3
AACTCGA T 0.142504944903904 0.379861966251445 0.155436587163783 3 3 3
AACTCGC T 0.142504944903904 0.379861966251445 0.155436587163783 3 3 3
AACTCGG T 0.142504944903904 0.379861966251445 0.155436587163783 3 3 3
AACTCGT T 0.142504944903904 0.379861966251445 0.155436587163783 3 3 3
AACTCTA T 0.173307612633119 0.423911650088046 0.268110615804253 5 5 5
AACTCTC T 0.173307612633119 0.423911650088046 0.268110615804253 5 5 5
AACTCTG T 0.173307612633119 0.423911650088046 0.268110615804253 5 5 5
AACTCTT T 0.173307612633119 0.423911650088046 0.268110615804253 5 5 5
AACTGAA T 0.241996756675147 0.482333939096139 0.16250464048971 5 5 5
AACTGAC T 0.241996756675147 0.482333939096139 0.16250464048971 5 5 5
AACTGAG T 0.241996756675147 0.482333939096139 0.16250464048971 5 5 5
AACTGAT T 0.241996756675147 0.482333939096139 0.16250464048971 5 5 5
AACTGCA T 0.254176195101419 0.50492077872476 0.177321923535353 3 3 3
AACTGCC T 0.254176195101419 0.50492077872476 0.177321923535353 3 3 3
AACTGCG T 0.254176195101419 0.50492077872476 0.177321923535353 3 3 3
AACTGCT T 0.254176195101419 0.50492077872476 0.177321923535353 3 3 3
AACTGGA T 0.34568133387175 0.540540360632651 0.208902395864157 5 5 5
AACTGGC T 0.34568133387175 0.540540360632651 0.208902395864157 5 5 5
AACTGGG T 0.34568133387175 0.540540360632651 0.208902395864157 5 5 5
AACTGGT T 0.418547896300759 0.540540360632651 0.225594856713019 7 5 7
AACTGTA T 0.407329117816022 0.90332535704961 0.374787769525489 5 5 5
AACTGTC T 0.407329117816022 0.90332535704961 0.374787769525489 5 5 5
AACTGTG T 0.407329117816022 0.90332535704961 0.374787769525489 5 5 5
AACTGTT T 0.407329117816022 0.90332535704961 0.374787769525489 5 5 5
AACTTAA T 0.186668936669766 0.42703768162917 0.281831080902007 3 3 5
AACTTAC T 0.186668936669766 0.42703768162917 0.281831080902007 3 3 5
AACTTAG T 0.186668936669766 0.42703768162917 0.281831080902007 3 3 7
AACTTAT T 0.186668936669766 0.42703768162917 0.281831080902007 3 3 5
AACTTCA T 0.186668936669766 0.151590116968822 0.160971826993234 3 5 5
AACTTCC T 0.186668936669766 0.151590116968822 0.160971826993234 3 5 5
AACTTCG T 0.186668936669766 0.151590116968822 0.160971826993234 3 5 5
AACTTCT T 0.186668936669766 0.151590116968822 0.160971826993234 3 5 5
AACTTGA T 0.286551563317413 1.42300086641631 0.164524731610602 5 5 5
AACTTGC T 0.286551563317413 1.42300086641631 0.164524731610602 5 5 5
AACTTGG T 0.286551563317413 1.42300086641631 0.164524731610602 5 5 5
AACTTGT T 0.286551563317413 1.42300086641631 0.164524731610602 5 5 5
AACTTTA T 0.480640976880727 0.382988815076744 0.239766272931092 5 5 5
AACTTTC T 0.480640976880727 0.382988815076744 0.239766272931092 5 5 5
AACTTTG T 0.480640976880727 0.382988815076744 0.239766272931092 5 5 5
AACTTTT T 0.480640976880727 0.382988815076744 0.239766272931092 5 5 5
AAGAAAA A 0.175157993884859 0.638070341571644 0.106389301066721 5 7 7
AAGAAAC A 0.175157993884859 0.270539762917431 0.106389301066721 5 5 5
AAGAAAG A 0.175157993884859 0.270539762917431 0.106389301066721 5 5 5
AAGAAAT A 0.205070880230896 0.215554799727013 0.0871751591327919 7 7 7
AAGAACA A 0.0874040922206948 0.269263176666767 0.103949072043922 5 5 3
AAGAACC A 0.0874040922206948 0.269263176666767 0.103949072043922 5 5 3
AAGAACG A 0.0874040922206948 0.269263176666767 0.103949072043922 5 5 3
AAGAACT A 0.0874040922206948 0.269263176666767 0.103949072043922 5 5 3
AAGAAGA A 0.13195613981485 0.294897595320305 0.103949072043922 3 3 3
AAGAAGC A 0.13195613981485 0.294897595320305 0.103949072043922 3 3 3
AAGAAGG A 0.13195613981485 0.294897595320305 0.103949072043922 3 3 3
AAGAAGT A 0.13195613981485 0.294897595320305 0.103949072043922 3 3 3
AAGAATA A 0.14339466573555 0.308058984665256 0.0871296026796772 5 5 5
AAGAATC A 0.14339466573555 0.308058984665256 0.0871296026796772 5 5 5
AAGAATG A 0.14339466573555 0.308058984665256 0.0871296026796772 5 5 5
AAGAATT A 0.14339466573555 0.308058984665256 0.0871296026796772 5 5 5
AAGACAA A 0.135510777051018 2.14315842504192 0.193763641258894 3 5 5
AAGACAC A 0.135510777051018 2.14315842504192 0.193763641258894 3 7 7
AAGACAG A 0.135510777051018 2.14315842504192 0.193763641258894 3 5 5
AAGACAT A 0.135510777051018 2.14315842504192 0.193763641258894 3 5 5
AAGACCA A 0.135510777051018 0.440359867866495 0.239284565936487 3 3 3
AAGACCC A 0.135510777051018 0.440359867866495 0.239284565936487 3 3 3
AAGACCG A 0.135510777051018 0.440359867866495 0.239284565936487 3 3 3
AAGACCT A 0.135510777051018 0.440359867866495 0.239284565936487 3 3 3
AAGACGA A 0.135510777051018 0.440359867866495 0.239284565936487 3 3 3
AAGACGC A 0.135510777051018 0.440359867866495 0.239284565936487 3 3 3
AAGACGG A 0.135510777051018 0.440359867866495 0.239284565936487 3 3 3
AAGACGT A 0.135510777051018 0.440359867866495 0.239284565936487 3 3 3
AAGACTA A 0.125382806122435 0.459204786140629 0.239284565936487 5 5 3
AAGACTC A 0.125382806122435 0.459204786140629 0.239284565936487 5 5 3
AAGACTG A 0.125382806122435 0.459204786140629 0.239284565936487 5 5 3
AAGACTT A 0.0972924722187601 0.343935706363743 0.239284565936487 7 7 3
AAGAGAA A 0.0978429136921951 0.132322442354897 0.103918556856299 5 5 5
AAGAGAC A 0.0978429136921951 0.132322442354897 0.103918556856299 5 5 5
AAGAGAG A 0.0978429136921951 0.132322442354897 0.103918556856299 5 5 5
AAGAGAT A 0.0978429136921951 0.132322442354897 0.103918556856299 5 5 5
AAGAGCA A 0.155436587163783 0.379861966251445 0.142504944903904 3 3 3
AAGAGCC A 0.155436587163783 0.379861966251445 0.142504944903904 3 3 3
AAGAGCG A 0.155436587163783 0.379861966251445 0.142504944903904 3 3 3
AAGAGCT A 0.155436587163783 0.379861966251445 0.142504944903904 3 3 3
AAGAGGA A 0.155436587163783 0.347728277538576 0.161624796664107 3 5 5
AAGAGGC A 0.155436587163783 0.347728277538576 0.161624796664107 3 5 5
AAGAGGG A 0.155436587163783 0.347728277538576 0.161624796664107 3 5 5
AAGAGGT A 0.155436587163783 0.347728277538576 0.161624796664107 3 5 5
AAGAGTA A 0.268110615804253 0.423911650088046 0.173307612633119 5 5 5
AAGAGTC A 0.268110615804253 0.423911650088046 0.173307612633119 5 5 5
AAGAGTG A 0.268110615804253 0.423911650088046 0.173307612633119 5 5 5
AAGAGTT A 0.268110615804253 0.423911650088046 0.173307612633119 5 5 5
AAGATAA A 0.13679345879151 0.737053572612536 0.133414038231738 5 5 5
AAGATAC A 0.13679345879151 0.737053572612536 0.133414038231738 5 5 5
AAGATAG A 0.13679345879151 0.737053572612536 0.133414038231738 5 5 5
AAGATAT A 0.13679345879151 0.737053572612536 0.133414038231738 5 5 5
AAGATCA A 0.104517725541589 0.349330548583874 0.152225380214188 3 5 5
AAGATCC A 0.104517725541589 0.349330548583874 0.152225380214188 3 5 5
AAGATCG A 0.104517725541589 0.349330548583874 0.152225380214188 3 5 5
AAGATCT A 0.104517725541589 0.349330548583874 0.152225380214188 3 5 5
AAGATGA A 0.124973275033821 0.755105930934048 0.179106109985587 5 5 5
AAGATGC A 0.124973275033821 0.755105930934048 0.179106109985587 5 5 5
AAGATGG A 0.124973275033821 0.755105930934048 0.179106109985587 5 5 5
AAGATGT A 0.124973275033821 0.755105930934048 0.179106109985587 5 5 5
AAGATTA A 0.104517725541589 0.498620890795731 0.170120168051801 3 3 3
AAGATTC A 0.104517725541589 0.498620890795731 0.170120168051801 3 3 3
AAGATTG A 0.104517725541589 0.498620890795731 0.170120168051801 3 3 3
AAGATTT A 0.104517725541589 0.498620890795731 0.170120168051801 3 3 3
AAGCAAA C 0.203560648100692 0.364191491775871 0.847373748139048 5 5 5
AAGCAAC C 0.203560648100692 0.364191491775871 0.847373748139048 5 5 5
AAGCAAG C 0.203560648100692 0.364191491775871 0.847373748139048 5 5 5
AAGCAAT C 0.203560648100692 0.364191491775871 0.847373748139048 5 5 5
AAGCACA C 0.28684180286683 0.148569993050435 1.09867106771922 5 3 5
AAGCACC C 0.28684180286683 0.148569993050435 1.09867106771922 5 3 5
AAGCACG C 0.28684180286683 0.148569993050435 1.09867106771922 5 3 5
AAGCACT C 0.28684180286683 0.148569993050435 1.09867106771922 5 3 5
AAGCAGA C 0.552909355536078 0.240450654619536 2.21920982101452 5 5 5
AAGCAGC C 0.552909355536078 0.240450654619536 2.21920982101452 5 5 5
AAGCAGG C 0.552909355536078 0.240450654619536 2.21920982101452 5 5 5
AAGCAGT C 0.552909355536078 0.240450654619536 2.21920982101452 5 5 5
AAGCATA C 0.234549636214798 0.193078737135884 1.13878688736906 5 5 5
AAGCATC C 0.234549636214798 0.193078737135884 1.13878688736906 5 5 5
AAGCATG C 0.234549636214798 0.193078737135884 1.13878688736906 5 5 5
AAGCATT C 0.234549636214798 0.193078737135884 1.13878688736906 5 5 5
AAGCCAA C 0.278398757387017 0.234929879826597 1.26422458170655 5 5 5
AAGCCAC C 0.278398757387017 0.234929879826597 1.26422458170655 5 5 5
AAGCCAG C 0.278398757387017 0.234929879826597 1.26422458170655 5 5 5
AAGCCAT C 0.278398757387017 0.234929879826597 1.26422458170655 5 5 5
AAGCCCA C 0.294800573393194 0.187919962113813 1.33399482881173 3 3 3
AAGCCCC C 0.294800573393194 0.187919962113813 1.33399482881173 3 3 3
AAGCCCG C 0.294800573393194 0.187919962113813 1.33399482881173 3 3 3
AAGCCCT C 0.294800573393194 0.187919962113813 1.33399482881173 3 3 3
AAGCCGA C 0.294800573393194 0.187919962113813 1.33399482881173 3 3 3
AAGCCGC C 0.294800573393194 0.187919962113813 1.33399482881173 3 3 3
AAGCCGG C 0.294800573393194 0.187919962113813 1.33399482881173 3 3 3
AAGCCGT C 0.294800573393194 0.187919962113813 1.33399482881173 3 3 3
AAGCCTA C 0.294800573393194 0.187919962113813 1.33399482881173 3 3 3
AAGCCTC C 0.294800573393194 0.187919962113813 1.33399482881173 3 3 3
AAGCCTG C 0.294800573393194 0.187919962113813 1.33399482881173 3 3 3
AAGCCTT C 0.294800573393194 0.187919962113813 1.33399482881173 3 3 3
AAGCGAA C 0.255369156558455 0.223507334105085 1.01075551603725 1 3 1
AAGCGAC C 0.255369156558455 0.223507334105085 1.01075551603725 1 3 1
AAGCGAG C 0.255369156558455 0.223507334105085 1.01075551603725 1 3 1
AAGCGAT C 0.255369156558455 0.223507334105085 1.01075551603725 1 3 1
AAGCGCA C 0.255369156558455 0.223507334105085 1.01075551603725 1 5 1
AAGCGCC C 0.255369156558455 0.223507334105085 1.01075551603725 1 5 1
AAGCGCG C 0.255369156558455 0.223507334105085 1.01075551603725 1 5 1
AAGCGCT C 0.255369156558455 0.223507334105085 1.01075551603725 1 5 1
AAGCGGA C 0.255369156558455 0.223507334105085 1.01075551603725 1 3 1
AAGCGGC C 0.255369156558455 0.223507334105085 1.01075551603725 1 3 1
AAGCGGG C 0.255369156558455 0.223507334105085 1.01075551603725 1 3 1
AAGCGGT C 0.255369156558455 0.223507334105085 1.01075551603725 1 3 1
AAGCGTA C 0.255369156558455 0.223507334105085 1.01075551603725 1 3 1
AAGCGTC C 0.255369156558455 0.223507334105085 1.01075551603725 1 3 1
AAGCGTG C 0.255369156558455 0.223507334105085 1.01075551603725 1 3 1
AAGCGTT C 0.255369156558455 0.223507334105085 1.01075551603725 1 3 1
AAGCTAA C 0.247092603468511 0.292873808813412 0.854860642346237 3 3 3
AAGCTAC C 0.247092603468511 0.292873808813412 0.854860642346237 3 3 3
AAGCTAG C 0.247092603468511 0.292873808813412 0.854860642346237 3 3 3
AAGCTAT C 0.247092603468511 0.292873808813412 0.854860642346237 3 3 3
AAGCTCA C 0.247092603468511 0.292873808813412 0.854860642346237 3 3 3
AAGCTCC C 0.247092603468511 0.292873808813412 0.854860642346237 3 3 3
AAGCTCG C 0.247092603468511 0.292873808813412 0.854860642346237 3 3 3
AAGCTCT C 0.247092603468511 0.292873808813412 0.854860642346237 3 3 3
AAGCTGA C 0.247092603468511 0.292873808813412 0.854860642346237 3 3 3
AAGCTGC C 0.247092603468511 0.292873808813412 0.854860642346237 3 3 3
AAGCTGG C 0.247092603468511 0.292873808813412 0.854860642346237 3 3 3
AAGCTGT C 0.247092603468511 0.292873808813412 0.854860642346237 3 3 3
AAGCTTA C 0.247092603468511 0.292873808813412 0.854860642346237 3 3 3
AAGCTTC C 0.247092603468511 0.292873808813412 0.854860642346237 3 3 3
AAGCTTG C 0.247092603468511 0.292873808813412 0.854860642346237 3 3 3
AAGCTTT C 0.247092603468511 0.292873808813412 0.854860642346237 3 3 3
AAGGAAA G 0.99149786710985 0.204291976783019 0.173117194163989 5 5 5
AAGGAAC G 0.99149786710985 0.204291976783019 0.173117194163989 5 5 5
AAGGAAG G 0.99149786710985 0.204291976783019 0.173117194163989 5 5 5
AAGGAAT G 0.99149786710985 0.204291976783019 0.173117194163989 5 5 5
AAGGACA G 0.747285233189693 0.255265771393097 0.449064929309161 5 5 5
AAGGACC G 0.747285233189693 0.255265771393097 0.449064929309161 5 5 5
AAGGACG G 0.747285233189693 0.255265771393097 0.449064929309161 5 5 5
AAGGACT G 0.747285233189693 0.255265771393097 0.449064929309161 7 7 7
AAGGAGA G 0.834621130847689 0.244163814441109 0.22930116115974 3 3 3
AAGGAGC G 0.834621130847689 0.244163814441109 0.22930116115974 3 3 3
AAGGAGG G 0.834621130847689 0.244163814441109 0.22930116115974 3 3 3
AAGGAGT G 0.834621130847689 0.244163814441109 0.22930116115974 3 3 3
AAGGATA G 0.614101129814811 0.184790031030343 0.23200255657507 7 7 7
AAGGATC G 0.698699295022462 0.19735253569247 0.227916232927181 5 5 5
AAGGATG G 0.698699295022462 0.19735253569247 0.227916232927181 5 5 5
AAGGATT G 0.698699295022462 0.19735253569247 0.227916232927181 5 5 5
AAGGCAA G 1.33399482881173 0.187919962113813 0.294800573393194 3 3 3
AAGGCAC G 1.33399482881173 0.187919962113813 0.294800573393194 3 3 3
AAGGCAG G 1.33399482881173 0.187919962113813 0.294800573393194 3 3 3
AAGGCAT G 1.33399482881173 0.187919962113813 0.294800573393194 3 3 3
AAGGCCA G 1.33399482881173 0.187919962113813 0.294800573393194 3 3 3
AAGGCCC G 1.33399482881173 0.187919962113813 0.294800573393194 3 3 3
AAGGCCG G 1.33399482881173 0.187919962113813 0.294800573393194 3 3 3
AAGGCCT G 1.33399482881173 0.187919962113813 0.294800573393194 3 3 3
AAGGCGA G 1.33399482881173 0.187919962113813 0.294800573393194 3 3 3
AAGGCGC G 1.33399482881173 0.187919962113813 0.294800573393194 3 3 3
AAGGCGG G 1.33399482881173 0.187919962113813 0.294800573393194 3 3 3
AAGGCGT G 1.33399482881173 0.187919962113813 0.294800573393194 3 3 3
AAGGCTA G 1.33399482881173 0.187919962113813 0.294800573393194 3 3 3
AAGGCTC G 1.33399482881173 0.187919962113813 0.294800573393194 3 3 3
AAGGCTG G 1.33399482881173 0.187919962113813 0.294800573393194 3 3 3
AAGGCTT G 1.33399482881173 0.187919962113813 0.294800573393194 3 3 3
AAGGGAA G 0.973738299281184 0.215776284101952 0.250207872755166 5 5 5
AAGGGAC G 0.973738299281184 0.215776284101952 0.250207872755166 5 5 5
AAGGGAG G 0.973738299281184 0.215776284101952 0.250207872755166 5 5 5
AAGGGAT G 0.973738299281184 0.215776284101952 0.250207872755166 5 5 5
AAGGGCA G 1.12111681800151 0.249080683822827 0.307352999889973 3 3 3
AAGGGCC G 1.12111681800151 0.249080683822827 0.307352999889973 3 3 3
AAGGGCG G 1.12111681800151 0.249080683822827 0.307352999889973 3 3 3
AAGGGCT G 1.12111681800151 0.249080683822827 0.307352999889973 3 3 3
AAGGGGA G 1.20331232392511 0.191160134416697 0.303739286705003 7 7 7
AAGGGGC G 1.20331232392511 0.191160134416697 0.303739286705003 5 5 5
AAGGGGG G 1.20331232392511 0.191160134416697 0.303739286705003 5 5 5
AAGGGGT G 1.20331232392511 0.191160134416697 0.303739286705003 5 5 5
AAGGGTA G 1.00324041512171 0.214308641778462 0.307352999889973 5 5 3
AAGGGTC G 1.00324041512171 0.214308641778462 0.307352999889973 5 5 3
AAGGGTG G 1.00324041512171 0.214308641778462 0.307352999889973 5 5 3
AAGGGTT G 1.00324041512171 0.214308641778462 0.307352999889973 5 5 3
AAGGTAA G 1.70585808412734 0.396544500224415 0.616835438400841 5 5 5
AAGGTAC G 1.70585808412734 0.396544500224415 0.616835438400841 5 5 5
AAGGTAG G 1.70585808412734 0.396544500224415 0.616835438400841 5 5 5
AAGGTAT G 1.70585808412734 0.396544500224415 0.616835438400841 5 5 5
AAGGTCA G 1.3780203979107 0.27617454665662 0.403768959126401 3 3 3
AAGGTCC G 1.3780203979107 0.27617454665662 0.403768959126401 3 3 3
AAGGTCG G 1.3780203979107 0.27617454665662 0.403768959126401 3 3 3
AAGGTCT G 1.3780203979107 0.27617454665662 0.403768959126401 3 3 3
AAGGTGA G 1.87150612358828 0.169229616543938 0.336652983424331 5 5 5
AAGGTGC G 1.87150612358828 0.169229616543938 0.336652983424331 5 5 5
AAGGTGG G 1.87150612358828 0.169229616543938 0.336652983424331 5 5 5
AAGGTGT G 1.87150612358828 0.169229616543938 0.336652983424331 5 5 5
AAGGTTA G 1.46953037153107 0.444153808948215 0.742735915268586 5 5 5
AAGGTTC G 1.46953037153107 0.444153808948215 0.742735915268586 5 5 5
AAGGTTG G 1.46953037153107 0.444153808948215 0.742735915268586 5 5 5
AAGGTTT G 1.46953037153107 0.444153808948215 0.742735915268586 5 5 5
AAGTAAA T 0.210086139977645 0.752879913416369 0.275403868554216 5 5 5
AAGTAAC T 0.210086139977645 0.752879913416369 0.275403868554216 5 5 5
AAGTAAG T 0.210086139977645 0.752879913416369 0.275403868554216 5 5 5
AAGTAAT T 0.210086139977645 0.752879913416369 0.275403868554216 5 5 5
AAGTACA T 0.181967571780293 0.804556583055474 0.179788791792107 3 3 3
AAGTACC T 0.181967571780293 0.804556583055474 0.179788791792107 3 3 3
AAGTACG T 0.181967571780293 0.804556583055474 0.179788791792107 3 3 3
AAGTACT T 0.181967571780293 0.804556583055474 0.179788791792107 3 3 3
AAGTAGA T 0.181967571780293 0.804556583055474 0.179788791792107 3 3 3
AAGTAGC T 0.181967571780293 0.804556583055474 0.179788791792107 3 3 3
AAGTAGG T 0.181967571780293 0.804556583055474 0.179788791792107 3 3 3
AAGTAGT T 0.181967571780293 0.804556583055474 0.179788791792107 3 3 3
AAGTATA T 0.361907803470377 0.769518521428304 0.227446800856475 5 5 5
AAGTATC T 0.361907803470377 0.769518521428304 0.227446800856475 5 5 5
AAGTATG T 0.361907803470377 0.769518521428304 0.227446800856475 5 5 5
AAGTATT T 0.361907803470377 0.769518521428304 0.227446800856475 5 5 5
AAGTCAA T 0.239284565936487 0.399938817925091 0.167339144786971 3 5 5
AAGTCAC T 0.239284565936487 0.399938817925091 0.167339144786971 3 5 5
AAGTCAG T 0.239284565936487 0.399938817925091 0.167339144786971 3 7 7
AAGTCAT T 0.239284565936487 0.399938817925091 0.167339144786971 3 5 5
AAGTCCA T 0.345764969184826 0.418851563098175 0.135510777051018 5 5 3
AAGTCCC T 0.345764969184826 0.418851563098175 0.135510777051018 5 5 3
AAGTCCG T 0.345764969184826 0.418851563098175 0.135510777051018 5 5 3
AAGTCCT T 0.345764969184826 0.418851563098175 0.135510777051018 5 5 3
AAGTCGA T 0.239284565936487 0.440359867866495 0.135510777051018 3 3 3
AAGTCGC T 0.239284565936487 0.440359867866495 0.135510777051018 3 3 3
AAGTCGG T 0.239284565936487 0.440359867866495 0.135510777051018 3 3 3
AAGTCGT T 0.239284565936487 0.440359867866495 0.135510777051018 3 3 3
AAGTCTA T 0.239284565936487 0.459204786140629 0.125382806122435 3 5 5
AAGTCTC T 0.239284565936487 0.459204786140629 0.125382806122435 3 5 5
AAGTCTG T 0.239284565936487 0.459204786140629 0.125382806122435 3 5 5
AAGTCTT T 0.239284565936487 0.343935706363743 0.0972924722187601 3 7 7
AAGTGAA T 0.242559605341369 0.528008770437938 0.313663361373277 5 5 5
AAGTGAC T 0.242559605341369 0.528008770437938 0.313663361373277 5 5 5
AAGTGAG T 0.242559605341369 0.528008770437938 0.313663361373277 5 5 5
AAGTGAT T 0.242559605341369 0.528008770437938 0.313663361373277 5 5 5
AAGTGCA T 0.19085224157396 0.586080699776766 0.254553928978494 3 5 5
AAGTGCC T 0.19085224157396 0.586080699776766 0.254553928978494 3 5 5
AAGTGCG T 0.19085224157396 0.586080699776766 0.254553928978494 3 5 5
AAGTGCT T 0.19085224157396 0.586080699776766 0.254553928978494 3 5 5
AAGTGGA T 0.250852539947342 2.12880869351072 0.220815417712052 5 5 5
AAGTGGC T 0.250852539947342 2.12880869351072 0.220815417712052 5 5 5
AAGTGGG T 0.250852539947342 2.12880869351072 0.220815417712052 5 5 5
AAGTGGT T 0.250852539947342 2.12880869351072 0.220815417712052 5 5 5
AAGTGTA T 0.173165136711058 0.584385952339915 0.15761023297653 5 5 5
AAGTGTC T 0.173165136711058 0.584385952339915 0.15761023297653 5 5 5
AAGTGTG T 0.173165136711058 0.584385952339915 0.15761023297653 5 5 5
AAGTGTT T 0.130711149571668 2.68245041694786 0.15761023297653 7 7 5
AAGTTAA T 0.151591273831482 0.454061407223202 0.120106508586958 3 5 5
AAGTTAC T 0.151591273831482 0.454061407223202 0.120106508586958 3 5 5
AAGTTAG T 0.151591273831482 0.454061407223202 0.120106508586958 3 5 5
AAGTTAT T 0.151591273831482 0.454061407223202 0.120106508586958 3 5 5
AAGTTCA T 0.201484481252746 0.649045425677222 0.269927092715091 5 5 5
AAGTTCC T 0.201484481252746 0.649045425677222 0.269927092715091 5 5 5
AAGTTCG T 0.201484481252746 0.649045425677222 0.269927092715091 5 5 5
AAGTTCT T 0.201484481252746 0.649045425677222 0.269927092715091 5 5 5
AAGTTGA T 0.151591273831482 0.534272988273472 0.146370499477094 3 3 3
AAGTTGC T 0.151591273831482 0.534272988273472 0.146370499477094 3 3 3
AAGTTGG T 0.151591273831482 0.534272988273472 0.146370499477094 3 3 3
AAGTTGT T 0.151591273831482 0.534272988273472 0.146370499477094 3 3 3
AAGTTTA T 0.161984098993218 0.483155929143609 0.124027231056174 5 5 5
AAGTTTC T 0.161984098993218 0.483155929143609 0.124027231056174 5 5 5
AAGTTTG T 0.161984098993218 0.483155929143609 0.124027231056174 5 5 5
AAGTTTT T 0.161984098993218 0.419870966213977 0.124027231056174 5 7 5
AATAAAA A 0.218209776624552 1.14163404477909 0.352801891065004 5 5 5
AATAAAC A 0.218209776624552 1.32201263838053 0.352801891065004 5 7 5
AATAAAG A 0.218209776624552 1.14163404477909 0.352801891065004 5 5 5
AATAAAT A 0.218209776624552 1.14163404477909 0.352801891065004 5 5 5
AATAACA A 0.265816944164592 0.486612921798615 0.161916427778312 3 3 3
AATAACC A 0.265816944164592 0.486612921798615 0.161916427778312 3 3 3
AATAACG A 0.265816944164592 0.486612921798615 0.161916427778312 3 3 3
AATAACT A 0.265816944164592 0.486612921798615 0.161916427778312 3 3 3
AATAAGA A 0.265816944164592 0.486612921798615 0.161916427778312 3 3 3
AATAAGC A 0.265816944164592 0.486612921798615 0.161916427778312 3 3 3
AATAAGG A 0.265816944164592 0.486612921798615 0.161916427778312 3 3 3
AATAAGT A 0.265816944164592 0.486612921798615 0.161916427778312 3 3 3
AATAATA A 0.265816944164592 0.486612921798615 0.161916427778312 3 3 3
AATAATC A 0.265816944164592 0.486612921798615 0.161916427778312 3 3 3
AATAATG A 0.265816944164592 0.486612921798615 0.161916427778312 3 3 3
AATAATT A 0.265816944164592 0.486612921798615 0.161916427778312 3 3 3
AATACAA A 0.251970933851462 0.933459807834061 0.178492925071568 5 5 5
AATACAC A 0.251970933851462 0.933459807834061 0.178492925071568 5 5 5
AATACAG A 0.251970933851462 0.933459807834061 0.178492925071568 5 5 5
AATACAT A 0.251970933851462 0.933459807834061 0.178492925071568 5 5 5
AATACCA A 0.182745581253636 0.99873573072045 0.319887846859218 5 7 7
AATACCC A 0.182745581253636 1.86624915454878 0.171726130529622 5 5 5
AATACCG A 0.182745581253636 1.86624915454878 0.171726130529622 5 5 5
AATACCT A 0.182745581253636 1.86624915454878 0.171726130529622 5 5 5
AATACGA A 0.143041076488727 0.765583809178276 0.145238708894018 5 5 5
AATACGC A 0.143041076488727 0.765583809178276 0.145238708894018 5 5 5
AATACGG A 0.143041076488727 0.765583809178276 0.145238708894018 5 5 5
AATACGT A 0.143041076488727 0.765583809178276 0.145238708894018 5 5 5
AATACTA A 0.226763095632027 0.636612428636517 0.194031613582009 7 7 7
AATACTC A 0.227446800856475 0.769518521428304 0.361907803470377 5 5 5
AATACTG A 0.227446800856475 0.769518521428304 0.361907803470377 5 5 5
AATACTT A 0.227446800856475 0.769518521428304 0.361907803470377 5 5 5
AATAGAA A 0.0355151101252295 0.519833962002876 0.241297652201038 5 5 5
AATAGAC A 0.0355151101252295 0.519833962002876 0.241297652201038 5 5 5
AATAGAG A 0.0355151101252295 0.519833962002876 0.241297652201038 5 5 5
AATAGAT A 0.0355151101252295 0.519833962002876 0.241297652201038 5 5 5
AATAGCA A 0.0400674972374306 0.181889960884653 0.122877127567475 5 7 7
AATAGCC A 0.0400674972374306 0.566590007527357 0.122877127567475 5 5 5
AATAGCG A 0.0400674972374306 0.566590007527357 0.122877127567475 5 5 5
AATAGCT A 0.0400674972374306 0.566590007527357 0.122877127567475 5 5 5
AATAGGA A 0.185954132316192 0.733076006594044 0.226095631702874 7 7 7
AATAGGC A 0.18341177140339 0.605117551087583 0.269834832748294 5 5 5
AATAGGG A 0.18341177140339 0.605117551087583 0.269834832748294 5 5 5
AATAGGT A 0.18341177140339 0.605117551087583 0.269834832748294 5 5 5
AATAGTA A 0.237440270547347 0.668726210527417 0.188232602750047 5 5 5
AATAGTC A 0.237440270547347 0.668726210527417 0.188232602750047 5 5 5
AATAGTG A 0.237440270547347 0.668726210527417 0.176070766512817 5 7 7
AATAGTT A 0.237440270547347 0.668726210527417 0.188232602750047 5 5 5
AATATAA A 0.13671115616974 0.700483860923292 0.183735267239266 5 5 5
AATATAC A 0.13671115616974 0.700483860923292 0.183735267239266 5 5 5
AATATAG A 0.13671115616974 0.700483860923292 0.183735267239266 5 5 5
AATATAT A 0.13671115616974 0.700483860923292 0.183735267239266 5 5 5
AATATCA A 0.169789721517137 1.04118442436194 0.159116069474976 7 7 7
AATATCC A 0.183467278592119 0.936351317317347 0.135460913496109 5 5 5
AATATCG A 0.183467278592119 0.936351317317347 0.135460913496109 5 5 5
AATATCT A 0.183467278592119 0.936351317317347 0.135460913496109 5 5 5
AATATGA A 0.123857362165324 1.0036958521917 0.206883198543585 5 5 5
AATATGC A 0.178239237806234 0.990031566402267 0.297678857244925 7 7 7
AATATGG A 0.123857362165324 1.0036958521917 0.206883198543585 5 5 5
AATATGT A 0.123857362165324 1.0036958521917 0.206883198543585 5 5 5
AATATTA A 0.173359973506973 1.05068599901699 0.183720007245804 3 3 3
AATATTC A 0.173359973506973 1.05068599901699 0.183720007245804 3 3 3
AATATTG A 0.173359973506973 1.05068599901699 0.183720007245804 3 3 3
AATATTT A 0.173359973506973 1.05068599901699 0.183720007245804 3 3 3
AATCAAA C 0.40950386962849 0.35267714667555 0.420563710365402 7 7 7
AATCAAC C 0.40950386962849 0.35267714667555 0.420563710365402 5 5 5
AATCAAG C 0.40950386962849 0.35267714667555 0.420563710365402 5 5 5
AATCAAT C 0.40950386962849 0.35267714667555 0.420563710365402 5 5 5
AATCACA C 0.228743977557195 0.203736849249363 0.705838923523202 5 5 5
AATCACC C 0.228743977557195 0.203736849249363 0.705838923523202 5 5 5
AATCACG C 0.228743977557195 0.203736849249363 0.705838923523202 5 5 5
AATCACT C 0.228743977557195 0.203736849249363 0.705838923523202 5 5 5
AATCAGA C 0.160073017526554 0.198738731735816 0.873922250151822 5 5 3
AATCAGC C 0.160073017526554 0.198738731735816 0.873922250151822 5 5 3
AATCAGG C 0.160073017526554 0.198738731735816 0.873922250151822 5 5 3
AATCAGT C 0.160073017526554 0.198738731735816 0.873922250151822 5 5 3
AATCATA C 0.214632921788094 0.227080892303924 1.02497542410953 5 5 5
AATCATC C 0.214632921788094 0.227080892303924 1.02497542410953 5 5 5
AATCATG C 0.179695494542391 0.223090118081084 0.660517547896857 7 7 7
AATCATT C 0.173273998799915 0.227080892303924 0.568051056006477 7 5 7
AATCCAA C 0.196837286757769 0.317702885059565 1.00442761395356 5 5 5
AATCCAC C 0.196837286757769 0.317702885059565 1.00442761395356 5 5 5
AATCCAG C 0.224985982534272 0.331936878268401 0.981405588952172 7 7 7
AATCCAT C 0.196837286757769 0.317702885059565 1.00442761395356 5 5 5
AATCCCA C 0.4023744719718 0.342295399151182 0.850714931322355 5 5 5
AATCCCC C 0.4023744719718 0.342295399151182 0.850714931322355 5 5 5
AATCCCG C 0.4023744719718 0.342295399151182 0.850714931322355 5 5 5
AATCCCT C 0.4023744719718 0.342295399151182 0.850714931322355 5 5 5
AATCCGA C 0.22930116115974 0.244163814441109 0.834621130847689 3 3 3
AATCCGC C 0.22930116115974 0.244163814441109 0.834621130847689 3 3 3
AATCCGG C 0.22930116115974 0.244163814441109 0.834621130847689 3 3 3
AATCCGT C 0.22930116115974 0.244163814441109 0.834621130847689 3 3 3
AATCCTA C 0.227916232927181 0.19735253569247 0.698699295022462 5 5 5
AATCCTC C 0.227916232927181 0.19735253569247 0.698699295022462 5 5 5
AATCCTG C 0.227916232927181 0.19735253569247 0.698699295022462 5 5 5
AATCCTT C 0.227916232927181 0.19735253569247 0.698699295022462 5 5 5
AATCGAA C 0.255369156558455 0.242586665562979 1.01075551603725 1 1 1
AATCGAC C 0.255369156558455 0.242586665562979 1.01075551603725 1 1 1
AATCGAG C 0.255369156558455 0.242586665562979 1.01075551603725 1 1 1
AATCGAT C 0.255369156558455 0.242586665562979 1.01075551603725 1 1 1
AATCGCA C 0.255369156558455 0.242586665562979 1.01075551603725 1 1 1
AATCGCC C 0.255369156558455 0.242586665562979 1.01075551603725 1 1 1
AATCGCG C 0.255369156558455 0.242586665562979 1.01075551603725 1 1 1
AATCGCT C 0.255369156558455 0.242586665562979 1.01075551603725 1 1 1
AATCGGA C 0.255369156558455 0.242586665562979 1.01075551603725 1 1 1
AATCGGC C 0.255369156558455 0.242586665562979 1.01075551603725 1 1 1
AATCGGG C 0.255369156558455 0.242586665562979 1.01075551603725 1 1 1
AATCGGT C 0.255369156558455 0.242586665562979 1.01075551603725 1 1 1
AATCGTA C 0.255369156558455 0.242586665562979 1.01075551603725 1 1 1
AATCGTC C 0.255369156558455 0.242586665562979 1.01075551603725 1 1 1
AATCGTG C 0.255369156558455 0.242586665562979 1.01075551603725 1 1 1
AATCGTT C 0.255369156558455 0.242586665562979 1.01075551603725 1 1 1
AATCTAA C 0.350579696487849 0.554476722816183 0.30011113022822 5 5 5
AATCTAC C 0.350579696487849 0.554476722816183 0.30011113022822 5 5 5
AATCTAG C 0.350579696487849 0.554476722816183 0.30011113022822 5 5 5
AATCTAT C 0.350579696487849 0.554476722816183 0.30011113022822 5 5 5
AATCTCA C 0.133221353483435 0.434568108077374 0.795222044236961 5 5 5
AATCTCC C 0.133221353483435 0.434568108077374 0.795222044236961 5 5 5
AATCTCG C 0.133221353483435 0.434568108077374 0.795222044236961 5 5 5
AATCTCT C 0.133221353483435 0.434568108077374 0.795222044236961 5 5 5
AATCTGA C 0.208993495647765 0.459653097631245 0.620597310740095 3 3 3
AATCTGC C 0.208993495647765 0.459653097631245 0.620597310740095 3 3 3
AATCTGG C 0.208993495647765 0.459653097631245 0.620597310740095 3 3 3
AATCTGT C 0.208993495647765 0.459653097631245 0.620597310740095 3 3 3
AATCTTA C 0.208993495647765 0.459653097631245 0.620597310740095 3 3 3
AATCTTC C 0.208993495647765 0.459653097631245 0.620597310740095 3 3 3
AATCTTG C 0.208993495647765 0.459653097631245 0.620597310740095 3 3 3
AATCTTT C 0.208993495647765 0.459653097631245 0.620597310740095 3 3 3
AATGAAA G 0.851494390617219 0.185272754767704 0.419298238575488 5 5 5
AATGAAC G 0.851494390617219 0.185272754767704 0.419298238575488 5 5 5
AATGAAG G 0.851494390617219 0.185272754767704 0.419298238575488 5 5 5
AATGAAT G 0.851494390617219 0.185272754767704 0.419298238575488 5 5 5
AATGACA G 0.8703089779946 0.12238282328863 0.25348747602995 5 5 5
AATGACC G 0.8703089779946 0.12238282328863 0.25348747602995 5 5 5
AATGACG G 0.8703089779946 0.12238282328863 0.25348747602995 5 5 5
AATGACT G 0.8703089779946 0.12238282328863 0.25348747602995 5 5 5
AATGAGA G 1.6703798012877 0.207996095605615 0.216582506136199 7 7 7
AATGAGC G 1.30243135586215 0.20589844325403 0.164851400994704 5 5 5
AATGAGG G 1.30243135586215 0.20589844325403 0.164851400994704 5 5 5
AATGAGT G 1.30243135586215 0.20589844325403 0.164851400994704 5 5 5
AATGATA G 1.57403225550637 0.172335324266164 0.207387918813233 7 7 7
AATGATC G 1.02497542410953 0.227080892303924 0.214632921788094 5 5 5
AATGATG G 0.920901763298974 0.254145267478284 0.358448701771792 7 7 7
AATGATT G 0.568051056006477 0.227080892303924 0.173273998799915 7 5 7
AATGCAA G 1.17654310095505 0.0734200109071948 0.212262260196035 7 7 7
AATGCAC G 1.30598431470847 0.0734200109071948 0.25937022128616 5 5 5
AATGCAG G 1.30598431470847 0.0734200109071948 0.25937022128616 5 5 5
AATGCAT G 1.30598431470847 0.0734200109071948 0.25937022128616 5 5 5
AATGCCA G 1.16083273281417 0.148569993050435 0.272466239897634 3 3 3
AATGCCC G 1.16083273281417 0.148569993050435 0.272466239897634 3 3 3
AATGCCG G 1.16083273281417 0.148569993050435 0.272466239897634 3 3 3
AATGCCT G 1.16083273281417 0.148569993050435 0.272466239897634 3 3 3
AATGCGA G 1.42579878854231 0.148569993050435 0.326721981510633 5 3 5
AATGCGC G 1.42579878854231 0.148569993050435 0.326721981510633 5 3 5
AATGCGG G 1.42579878854231 0.148569993050435 0.326721981510633 5 3 5
AATGCGT G 1.42579878854231 0.148569993050435 0.326721981510633 5 3 5
AATGCTA G 1.9297518440778 0.247387895120277 0.250635978427936 7 7 7
AATGCTC G 0.765669427626719 0.193078737135884 0.234549636214798 7 5 5
AATGCTG G 1.13878688736906 0.193078737135884 0.234549636214798 5 5 5
AATGCTT G 1.13878688736906 0.193078737135884 0.234549636214798 5 5 5
AATGGAA G 1.20677696941916 0.183529400005016 0.205186900996539 5 5 5
AATGGAC G 1.20677696941916 0.183529400005016 0.205186900996539 5 5 5
AATGGAG G 1.20677696941916 0.183529400005016 0.205186900996539 5 5 5
AATGGAT G 1.20677696941916 0.183529400005016 0.205186900996539 5 5 5
AATGGCA G 0.883731412814203 0.0451051945161817 0.125900216828424 7 7 7
AATGGCC G 0.842077465183303 0.0892598564007651 0.237047702117958 5 5 5
AATGGCG G 0.842077465183303 0.0892598564007651 0.237047702117958 5 5 5
AATGGCT G 0.842077465183303 0.0892598564007651 0.237047702117958 5 5 5
AATGGGA G 1.26993110616488 0.148496848536677 0.204258518802229 7 7 7
AATGGGC G 1.26993110616488 0.148496848536677 0.204258518802229 5 5 5
AATGGGG G 1.26993110616488 0.148496848536677 0.204258518802229 5 5 5
AATGGGT G 1.26993110616488 0.148496848536677 0.204258518802229 5 5 5
AATGGTA G 0.9858064427484 0.213397877899699 0.274885382354514 7 7 5
AATGGTC G 1.01714678068369 0.24659948606727 0.274885382354514 5 5 5
AATGGTG G 1.01714678068369 0.24659948606727 0.274885382354514 5 5 5
AATGGTT G 0.781114426678068 0.296481549244929 0.277987862446853 7 7 7
AATGTAA G 1.41472511205159 0.152136034278417 0.208237813538265 5 5 5
AATGTAC G 1.41472511205159 0.152136034278417 0.208237813538265 5 5 5
AATGTAG G 1.41472511205159 0.152136034278417 0.208237813538265 5 5 5
AATGTAT G 1.41472511205159 0.152136034278417 0.208237813538265 5 5 5
AATGTCA G 1.2780126719203 0.133995137922294 0.210582895035266 5 5 5
AATGTCC G 1.44912629562887 0.0602192236441052 0.216983555575266 7 7 7
AATGTCG G 1.2780126719203 0.133995137922294 0.210582895035266 5 5 5
AATGTCT G 1.2780126719203 0.133995137922294 0.210582895035266 5 5 5
AATGTGA G 1.45969539612623 0.201017978750884 0.234066674366493 5 5 5
AATGTGC G 0.646148881488274 0.201017978750884 0.551078783257938 7 5 7
AATGTGG G 1.58257734733309 0.201017978750884 0.260119642253147 7 5 7
AATGTGT G 1.45969539612623 0.201017978750884 0.234066674366493 5 5 5
AATGTTA G 1.53703122174927 0.20376480028116 0.202849080913235 5 3 5
AATGTTC G 1.53703122174927 0.20376480028116 0.202849080913235 5 3 5
AATGTTG G 1.53703122174927 0.20376480028116 0.202849080913235 5 3 5
AATGTTT G 1.53703122174927 0.20376480028116 0.202849080913235 5 3 5
AATTAAA T 0.161916427778312 0.496677777745777 0.317175961086314 3 5 5
AATTAAC T 0.161916427778312 0.496677777745777 0.317175961086314 3 5 5
AATTAAG T 0.161916427778312 0.496677777745777 0.317175961086314 3 5 5
AATTAAT T 0.161916427778312 0.496677777745777 0.317175961086314 3 5 5
AATTACA T 0.138598098442068 0.322617047438321 0.265816944164592 5 5 3
AATTACC T 0.138598098442068 0.322617047438321 0.265816944164592 5 5 3
AATTACG T 0.138598098442068 0.322617047438321 0.265816944164592 5 5 3
AATTACT T 0.138598098442068 0.322617047438321 0.265816944164592 5 5 3
AATTAGA T 0.161862498529788 0.477857619593522 0.339023078410324 5 5 5
AATTAGC T 0.161862498529788 0.477857619593522 0.339023078410324 5 5 5
AATTAGG T 0.161862498529788 0.477857619593522 0.339023078410324 5 5 5
AATTAGT T 0.161862498529788 0.477857619593522 0.339023078410324 5 5 5
AATTATA T 0.161916427778312 0.486612921798615 0.265816944164592 3 3 3
AATTATC T 0.161916427778312 0.486612921798615 0.265816944164592 3 3 3
AATTATG T 0.161916427778312 0.486612921798615 0.265816944164592 3 3 3
AATTATT T 0.161916427778312 0.486612921798615 0.265816944164592 3 3 3
AATTCAA T 0.160697710143581 0.185905410759991 0.127194474614501 5 5 5
AATTCAC T 0.160697710143581 0.185905410759991 0.127194474614501 5 5 5
AATTCAG T 0.160697710143581 0.185905410759991 0.127194474614501 5 5 5
AATTCAT T 0.160697710143581 0.185905410759991 0.127194474614501 5 5 5
AATTCCA T 0.131211869387109 0.596763454231424 0.0902773233173162 5 5 5
AATTCCC T 0.16234620538559 0.596763454231424 0.084130235978375 7 5 7
AATTCCG T 0.131211869387109 0.596763454231424 0.0902773233173162 5 5 5
AATTCCT T 0.131211869387109 0.596763454231424 0.0902773233173162 5 5 5
AATTCGA T 0.103949072043922 0.294897595320305 0.13195613981485 3 3 3
AATTCGC T 0.103949072043922 0.294897595320305 0.13195613981485 3 3 3
AATTCGG T 0.103949072043922 0.294897595320305 0.13195613981485 3 3 3
AATTCGT T 0.103949072043922 0.294897595320305 0.13195613981485 3 3 3
AATTCTA T 0.0871296026796772 0.308058984665256 0.14339466573555 5 5 5
AATTCTC T 0.0871296026796772 0.308058984665256 0.14339466573555 5 5 5
AATTCTG T 0.0871296026796772 0.308058984665256 0.14339466573555 5 5 5
AATTCTT T 0.0871296026796772 0.308058984665256 0.14339466573555 5 5 5
AATTGAA T 0.228757453231779 0.685442000609425 0.160111461842246 7 7 7
AATTGAC T 0.228757453231779 0.685442000609425 0.160111461842246 5 5 5
AATTGAG T 0.228757453231779 0.685442000609425 0.160111461842246 5 5 5
AATTGAT T 0.228757453231779 0.685442000609425 0.160111461842246 5 5 5
AATTGCA T 0.129541811139761 0.45002572543564 0.21930220493865 3 5 5
AATTGCC T 0.129541811139761 0.45002572543564 0.21930220493865 3 5 5
AATTGCG T 0.129541811139761 0.45002572543564 0.21930220493865 3 5 5
AATTGCT T 0.129541811139761 0.45002572543564 0.21930220493865 3 5 5
AATTGGA T 0.15445739775754 0.472756784827927 0.0995632538082724 7 7 7
AATTGGC T 0.151356146659291 0.472756784827927 0.125478346408075 5 5 5
AATTGGG T 0.151356146659291 0.472756784827927 0.125478346408075 5 5 5
AATTGGT T 0.151356146659291 0.472756784827927 0.125478346408075 5 5 5
AATTGTA T 0.11084771251215 0.443821998578308 0.275187407734807 5 5 5
AATTGTC T 0.11084771251215 0.443821998578308 0.275187407734807 5 5 5
AATTGTG T 0.11084771251215 0.443821998578308 0.275187407734807 5 5 5
AATTGTT T 0.11084771251215 0.443821998578308 0.275187407734807 5 5 5
AATTTAA T 0.240517974044808 0.0991612693391485 0.278930064258762 5 5 5
AATTTAC T 0.240517974044808 0.0991612693391485 0.278930064258762 5 5 5
AATTTAG T 0.240517974044808 0.0991612693391485 0.278930064258762 5 5 5
AATTTAT T 0.240517974044808 0.0991612693391485 0.278930064258762 5 5 5
AATTTCA T 0.190776705292515 0.260109005663114 0.304598155908513 7 7 5
AATTTCC T 0.153714173533573 0.264436865432428 0.304598155908513 5 5 5
AATTTCG T 0.153714173533573 0.264436865432428 0.304598155908513 5 5 5
AATTTCT T 0.153714173533573 0.264436865432428 0.304598155908513 5 5 5
AATTTGA T 0.333107719598793 0.433707376657406 0.238974295228353 5 5 5
AATTTGC T 0.333107719598793 0.433707376657406 0.238974295228353 5 5 5
AATTTGG T 0.333107719598793 0.433707376657406 0.238974295228353 5 5 5
AATTTGT T 0.333107719598793 0.433707376657406 0.238974295228353 5 5 5
AATTTTA T 0.256551162585636 0.239288563699525 0.224990336953087 5 5 5
AATTTTC T 0.256551162585636 0.239288563699525 0.224990336953087 5 5 5
AATTTTG T 0.256551162585636 0.239288563699525 0.224990336953087 5 5 5
AATTTTT T 0.256551162585636 0.239288563699525 0.224990336953087 5 5 5
ACAAAAA A 0.165408512588909 0.132956615305224 0.119699940973772 5 5 5
ACAAAAC A 0.165408512588909 0.132956615305224 0.119699940973772 5 5 5
ACAAAAG A 0.165408512588909 0.132956615305224 0.119699940973772 5 5 5
ACAAAAT A 0.165408512588909 0.132956615305224 0.119699940973772 5 5 5
ACAAACA A 0.15237526142314 0.594050229585526 0.134529978873248 5 5 5
ACAAACC A 0.15237526142314 0.594050229585526 0.134529978873248 5 5 5
ACAAACG A 0.15237526142314 0.594050229585526 0.134529978873248 5 5 5
ACAAACT A 0.15237526142314 0.594050229585526 0.134529978873248 5 5 5
ACAAAGA A 0.0901429335012901 0.790962135778744 0.0892777687151874 5 5 5
ACAAAGC A 0.0901429335012901 0.790962135778744 0.0892777687151874 5 5 5
ACAAAGG A 0.0901429335012901 0.526384811858389 0.0892777687151874 5 7 7
ACAAAGT A 0.0901429335012901 0.790962135778744 0.0892777687151874 5 5 5
ACAAATA A 0.238974295228353 0.433707376657406 0.333107719598793 5 5 5
ACAAATC A 0.238974295228353 0.433707376657406 0.333107719598793 5 5 5
ACAAATG A 0.238974295228353 0.433707376657406 0.333107719598793 5 5 5
ACAAATT A 0.238974295228353 0.433707376657406 0.333107719598793 5 5 5
ACAACAA A 0.121411421755321 1.23477219465161 0.103911667488878 5 5 5
ACAACAC A 0.121411421755321 1.23477219465161 0.103911667488878 5 5 5
ACAACAG A 0.0754379733487782 1.01836454602918 0.0923582110096064 7 7 7
ACAACAT A 0.121411421755321 1.23477219465161 0.103911667488878 5 5 5
ACAACCA A 0.162222877943054 0.915000698356114 0.133522707461541 5 5 5
ACAACCC A 0.162222877943054 0.915000698356114 0.133522707461541 5 5 5
ACAACCG A 0.162222877943054 0.915000698356114 0.133522707461541 5 5 5
ACAACCT A 0.162222877943054 0.915000698356114 0.133522707461541 5 5 5
ACAACGA A 0.146370499477094 0.534272988273472 0.151591273831482 3 3 3
ACAACGC A 0.146370499477094 0.534272988273472 0.151591273831482 3 3 3
ACAACGG A 0.146370499477094 0.534272988273472 0.151591273831482 3 3 3
ACAACGT A 0.146370499477094 0.534272988273472 0.151591273831482 3 3 3
ACAACTA A 0.146370499477094 0.534272988273472 0.151591273831482 3 3 3
ACAACTC A 0.146370499477094 0.534272988273472 0.151591273831482 3 3 3
ACAACTG A 0.146370499477094 0.534272988273472 0.151591273831482 3 3 3
ACAACTT A 0.146370499477094 0.534272988273472 0.151591273831482 3 3 3
ACAAGAA A 0.149071825654461 1.42411337783728 0.17356762848649 5 5 5
ACAAGAC A 0.149071825654461 1.42411337783728 0.17356762848649 5 5 5
ACAAGAG A 0.149071825654461 1.42411337783728 0.17356762848649 5 5 5
ACAAGAT A 0.149071825654461 1.42411337783728 0.17356762848649 5 5 5
ACAAGCA A 0.156798278632531 0.42703768162917 0.186668936669766 3 3 3
ACAAGCC A 0.156798278632531 0.42703768162917 0.186668936669766 3 3 3
ACAAGCG A 0.156798278632531 0.42703768162917 0.186668936669766 3 3 3
ACAAGCT A 0.156798278632531 0.42703768162917 0.186668936669766 3 3 3
ACAAGGA A 0.156798278632531 0.42703768162917 0.186668936669766 3 3 3
ACAAGGC A 0.156798278632531 0.42703768162917 0.186668936669766 3 3 3
ACAAGGG A 0.156798278632531 0.42703768162917 0.186668936669766 3 3 3
ACAAGGT A 0.156798278632531 0.42703768162917 0.186668936669766 3 3 3
ACAAGTA A 0.164524731610602 1.42300086641631 0.286551563317413 5 5 5
ACAAGTC A 0.164524731610602 1.42300086641631 0.286551563317413 5 5 5
ACAAGTG A 0.164524731610602 1.42300086641631 0.286551563317413 5 5 5
ACAAGTT A 0.164524731610602 1.42300086641631 0.286551563317413 5 5 5
ACAATAA A 0.119917320592048 2.86244500647974 0.153738691070304 5 5 5
ACAATAC A 0.119917320592048 2.86244500647974 0.153738691070304 5 5 5
ACAATAG A 0.119917320592048 0.986597957735101 0.153738691070304 5 7 7
ACAATAT A 0.119917320592048 2.86244500647974 0.153738691070304 5 5 5
ACAATCA A 0.064680801942549 0.668780283343875 0.201760402311422 5 3 5
ACAATCC A 0.064680801942549 0.668780283343875 0.201760402311422 5 3 5
ACAATCG A 0.064680801942549 0.668780283343875 0.201760402311422 5 3 5
ACAATCT A 0.064680801942549 0.668780283343875 0.201760402311422 5 3 5
ACAATGA A 0.145531142631598 3.26764446904109 0.1783732189893 7 7 7
ACAATGC A 0.129910020878836 2.57619284377848 0.1783732189893 5 5 5
ACAATGG A 0.114288899126075 1.88474121851586 0.1783732189893 7 7 5
ACAATGT A 0.129910020878836 2.57619284377848 0.1783732189893 5 5 5
ACAATTA A 0.369343875949742 5.18188631841511 0.916800549832577 5 5 5
ACAATTC A 0.369343875949742 5.18188631841511 0.916800549832577 5 5 5
ACAATTG A 0.369343875949742 5.18188631841511 0.916800549832577 5 5 5
ACAATTT A 0.369343875949742 5.18188631841511 0.916800549832577 5 5 5
ACACAAA C 0.376634900731117 0.348700023844464 2.91681577021129 5 5 5
ACACAAC C 0.376634900731117 0.348700023844464 2.91681577021129 5 5 5
ACACAAG C 0.376634900731117 0.348700023844464 2.91681577021129 5 5 5
ACACAAT C 0.376634900731117 0.348700023844464 2.91681577021129 5 5 5
ACACACA C 0.205236990003926 0.252879124532447 1.14621044653599 5 5 5
ACACACC C 0.205236990003926 0.252879124532447 1.14621044653599 5 5 5
ACACACG C 0.205236990003926 0.252879124532447 1.14621044653599 5 5 5
ACACACT C 0.205236990003926 0.252879124532447 1.14621044653599 5 5 5
ACACAGA C 0.295935702290904 0.41498366912879 1.21136586310522 5 5 5
ACACAGC C 0.295935702290904 0.41498366912879 1.21136586310522 5 5 5
ACACAGG C 0.295935702290904 0.41498366912879 1.21136586310522 7 7 7
ACACAGT C 0.295935702290904 0.41498366912879 1.21136586310522 5 5 5
ACACATA C 0.234066674366493 0.201017978750884 1.45969539612623 5 5 5
ACACATC C 0.234066674366493 0.201017978750884 1.45969539612623 5 5 5
ACACATG C 0.320734570931238 0.309444734917012 1.33785437163607 7 7 7
ACACATT C 0.234066674366493 0.201017978750884 1.45969539612623 5 5 5
ACACCAA C 0.523647328166248 0.537136699258778 1.219096799132 5 5 5
ACACCAC C 0.523647328166248 0.537136699258778 1.219096799132 5 5 5
ACACCAG C 0.428322825686879 0.537136699258778 0.994470498398632 7 7 7
ACACCAT C 0.317136148041505 0.424623754872727 1.2354974474131 7 7 7
ACACCCA C 0.262917084885978 0.186966022826583 1.13572051644113 5 5 5
ACACCCC C 0.262917084885978 0.186966022826583 1.13572051644113 5 5 5
ACACCCG C 0.262917084885978 0.186966022826583 1.13572051644113 5 5 5
ACACCCT C 0.262917084885978 0.186966022826583 1.13572051644113 5 5 5
ACACCGA C 0.215001970498397 0.399503300243494 1.98711936233218 5 5 5
ACACCGC C 0.215001970498397 0.399503300243494 1.98711936233218 7 7 7
ACACCGG C 0.215001970498397 0.399503300243494 1.98711936233218 5 5 5
ACACCGT C 0.215001970498397 0.399503300243494 1.98711936233218 5 5 5
ACACCTA C 0.336652983424331 0.169229616543938 1.87150612358828 5 5 5
ACACCTC C 0.336652983424331 0.169229616543938 1.87150612358828 5 5 5
ACACCTG C 0.336652983424331 0.169229616543938 1.87150612358828 5 5 5
ACACCTT C 0.336652983424331 0.169229616543938 1.87150612358828 5 5 5
ACACGAA C 0.255369156558455 0.242586665562979 1.01075551603725 1 1 1
ACACGAC C 0.255369156558455 0.242586665562979 1.01075551603725 1 1 1
ACACGAG C 0.255369156558455 0.242586665562979 1.01075551603725 1 1 1
ACACGAT C 0.255369156558455 0.242586665562979 1.01075551603725 1 1 1
ACACGCA C 0.255369156558455 0.242586665562979 1.01075551603725 1 1 1
ACACGCC C 0.255369156558455 0.242586665562979 1.01075551603725 1 1 1
ACACGCG C 0.255369156558455 0.242586665562979 1.01075551603725 1 1 1
ACACGCT C 0.255369156558455 0.242586665562979 1.01075551603725 1 1 1
ACACGGA C 0.255369156558455 0.242586665562979 1.01075551603725 1 1 1
ACACGGC C 0.255369156558455 0.242586665562979 1.01075551603725 1 1 1
ACACGGG C 0.255369156558455 0.242586665562979 1.01075551603725 1 1 1
ACACGGT C 0.255369156558455 0.242586665562979 1.01075551603725 1 1 1
ACACGTA C 0.255369156558455 0.242586665562979 1.01075551603725 1 1 1
ACACGTC C 0.255369156558455 0.242586665562979 1.01075551603725 1 1 1
ACACGTG C 0.255369156558455 0.242586665562979 1.01075551603725 1 1 1
ACACGTT C 0.255369156558455 0.242586665562979 1.01075551603725 1 1 1
ACACTAA C 0.384759021760847 0.11591653198038 0.869976832532476 5 5 5
ACACTAC C 0.384759021760847 0.11591653198038 0.869976832532476 5 5 5
ACACTAG C 0.384759021760847 0.11591653198038 0.869976832532476 5 5 5
ACACTAT C 0.384759021760847 0.11591653198038 0.869976832532476 5 5 5
ACACTCA C 0.284581652119389 0.390792770787278 1.55993345675078 5 5 5
ACACTCC C 0.284581652119389 0.390792770787278 1.55993345675078 5 5 5
ACACTCG C 0.284581652119389 0.390792770787278 1.55993345675078 5 5 5
ACACTCT C 0.366696862038386 0.390792770787278 1.60826230400078 7 5 7
ACACTGA C 0.266348045543307 0.330105797989247 0.946384690128968 7 7 7
ACACTGC C 0.20736257248988 0.383548075629481 0.832106730481473 5 5 5
ACACTGG C 0.20736257248988 0.383548075629481 0.832106730481473 5 5 5
ACACTGT C 0.148377099436453 0.451483919598166 0.871571830910334 7 7 7
ACACTTA C 0.685813528478445 0.903075205035862 1.06616895306348 5 5 5
ACACTTC C 0.685813528478445 0.903075205035862 1.06616895306348 5 5 5
ACACTTG C 0.685813528478445 0.903075205035862 1.06616895306348 5 5 5
ACACTTT C 0.685813528478445 0.903075205035862 1.06616895306348 7 7 7
ACAGAAA G 0.620597310740095 0.459653097631245 0.208993495647765 3 3 3
ACAGAAC G 0.620597310740095 0.459653097631245 0.208993495647765 3 3 3
ACAGAAG G 0.620597310740095 0.459653097631245 0.208993495647765 3 3 3
ACAGAAT G 0.620597310740095 0.459653097631245 0.208993495647765 3 3 3
ACAGACA G 0.620597310740095 0.459653097631245 0.208993495647765 3 3 3
ACAGACC G 0.620597310740095 0.459653097631245 0.208993495647765 3 3 3
ACAGACG G 0.620597310740095 0.459653097631245 0.208993495647765 3 3 3
ACAGACT G 0.620597310740095 0.459653097631245 0.208993495647765 3 3 3
ACAGAGA G 0.748223583067154 0.320720589434803 0.129512830348394 5 5 5
ACAGAGC G 0.748223583067154 0.320720589434803 0.129512830348394 5 5 5
ACAGAGG G 0.748223583067154 0.320720589434803 0.129512830348394 5 5 5
ACAGAGT G 0.748223583067154 0.320720589434803 0.129512830348394 5 5 5
ACAGATA G 0.620597310740095 0.459653097631245 0.208993495647765 3 3 3
ACAGATC G 0.620597310740095 0.459653097631245 0.208993495647765 3 3 3
ACAGATG G 0.620597310740095 0.459653097631245 0.208993495647765 3 3 3
ACAGATT G 0.620597310740095 0.459653097631245 0.208993495647765 3 3 3
ACAGCAA G 0.780270283249883 0.221326687638454 0.258315879824871 5 5 5
ACAGCAC G 0.780270283249883 0.221326687638454 0.258315879824871 5 5 5
ACAGCAG G 0.780270283249883 0.221326687638454 0.258315879824871 5 5 5
ACAGCAT G 0.780270283249883 0.221326687638454 0.258315879824871 5 5 5
ACAGCCA G 0.800528772435467 0.217882313175656 0.287575094548023 5 5 5
ACAGCCC G 0.800528772435467 0.217882313175656 0.287575094548023 5 5 5
ACAGCCG G 0.800528772435467 0.217882313175656 0.287575094548023 5 5 5
ACAGCCT G 0.800528772435467 0.217882313175656 0.287575094548023 5 5 5
ACAGCGA G 1.08331063502417 0.138410374437686 0.246560766341647 5 5 5
ACAGCGC G 1.08331063502417 0.138410374437686 0.246560766341647 5 5 5
ACAGCGG G 1.08331063502417 0.138410374437686 0.246560766341647 5 5 5
ACAGCGT G 1.08331063502417 0.138410374437686 0.246560766341647 5 5 5
ACAGCTA G 0.854860642346237 0.292873808813412 0.247092603468511 3 3 3
ACAGCTC G 0.854860642346237 0.292873808813412 0.247092603468511 3 3 3
ACAGCTG G 0.854860642346237 0.292873808813412 0.247092603468511 3 3 3
ACAGCTT G 0.854860642346237 0.292873808813412 0.247092603468511 3 3 3
ACAGGAA G 1.0487101650742 0.223847362303749 0.325934713675976 7 7 3
ACAGGAC G 1.03720655346907 0.1603048114861 0.325934713675976 5 5 3
ACAGGAG G 1.03720655346907 0.1603048114861 0.325934713675976 5 5 3
ACAGGAT G 1.03720655346907 0.1603048114861 0.325934713675976 5 5 3
ACAGGCA G 1.01835472573354 0.284328754502942 0.325934713675976 3 3 3
ACAGGCC G 1.01835472573354 0.284328754502942 0.325934713675976 3 3 3
ACAGGCG G 1.01835472573354 0.284328754502942 0.325934713675976 3 3 3
ACAGGCT G 1.01835472573354 0.284328754502942 0.325934713675976 3 3 3
ACAGGGA G 1.01835472573354 0.284328754502942 0.325934713675976 3 3 3
ACAGGGC G 1.01835472573354 0.284328754502942 0.325934713675976 3 3 3
ACAGGGG G 1.01835472573354 0.284328754502942 0.325934713675976 3 3 3
ACAGGGT G 1.01835472573354 0.284328754502942 0.325934713675976 3 3 3
ACAGGTA G 0.904656041458151 0.309667843519996 0.25688594781198 5 5 5
ACAGGTC G 0.904656041458151 0.309667843519996 0.25688594781198 5 5 5
ACAGGTG G 1.005513105389 0.268441292554597 0.23066580194009 7 7 7
ACAGGTT G 0.904656041458151 0.309667843519996 0.25688594781198 5 5 5
ACAGTAA G 0.759025070050811 0.186757244530919 0.173653717858807 5 5 5
ACAGTAC G 0.759025070050811 0.186757244530919 0.173653717858807 5 5 5
ACAGTAG G 0.759025070050811 0.186757244530919 0.173653717858807 5 5 5
ACAGTAT G 0.759025070050811 0.186757244530919 0.173653717858807 5 5 5
ACAGTCA G 1.05728293380928 0.513104572025826 0.517438314781259 5 5 5
ACAGTCC G 0.931246149893478 0.513104572025826 0.529510216380133 7 5 7
ACAGTCG G 1.05728293380928 0.513104572025826 0.517438314781259 5 5 5
ACAGTCT G 1.05728293380928 0.513104572025826 0.517438314781259 5 5 5
ACAGTGA G 0.832106730481473 0.383548075629481 0.20736257248988 5 5 5
ACAGTGC G 0.832106730481473 0.383548075629481 0.20736257248988 5 5 5
ACAGTGG G 0.832106730481473 0.383548075629481 0.20736257248988 5 5 5
ACAGTGT G 0.871571830910334 0.451483919598166 0.148377099436453 7 7 7
ACAGTTA G 0.887972973048928 0.365543051347202 0.311307058355096 5 5 3
ACAGTTC G 0.887972973048928 0.365543051347202 0.311307058355096 5 5 3
ACAGTTG G 0.887972973048928 0.365543051347202 0.311307058355096 5 5 3
ACAGTTT G 0.887972973048928 0.365543051347202 0.311307058355096 5 5 3
ACATAAA T 0.11431957472364 1.06775334479472 0.199809204894502 5 5 5
ACATAAC T 0.11431957472364 1.06775334479472 0.199809204894502 5 5 5
ACATAAG T 0.11431957472364 1.06775334479472 0.199809204894502 5 5 5
ACATAAT T 0.11431957472364 1.06775334479472 0.199809204894502 5 5 5
ACATACA T 0.177416380929212 1.10057304271646 0.173359973506973 5 5 3
ACATACC T 0.177416380929212 1.10057304271646 0.173359973506973 5 5 3
ACATACG T 0.177416380929212 1.10057304271646 0.173359973506973 7 7 3
ACATACT T 0.177416380929212 1.10057304271646 0.173359973506973 5 5 3
ACATAGA T 0.204289454790874 2.8385008230385 0.259079979555456 5 5 5
ACATAGC T 0.204289454790874 2.8385008230385 0.259079979555456 5 5 5
ACATAGG T 0.204289454790874 2.8385008230385 0.259079979555456 5 5 5
ACATAGT T 0.204289454790874 2.8385008230385 0.259079979555456 5 5 5
ACATATA T 0.22257018498246 0.709360825514458 0.163930701163296 7 7 7
ACATATC T 0.206883198543585 1.0036958521917 0.123857362165324 5 5 5
ACATATG T 0.213458755811052 1.04481945718222 0.107836040754492 7 7 7
ACATATT T 0.206883198543585 1.0036958521917 0.123857362165324 5 5 5
ACATCAA T 0.206464134755721 0.509709445238441 0.109472592575444 5 5 5
ACATCAC T 0.206464134755721 0.509709445238441 0.109472592575444 5 5 5
ACATCAG T 0.206464134755721 0.509709445238441 0.109472592575444 5 5 5
ACATCAT T 0.206464134755721 0.509709445238441 0.109472592575444 5 5 5
ACATCCA T 0.342643591543014 0.403827895061413 0.136770647989791 5 5 5
ACATCCC T 0.342643591543014 0.403827895061413 0.136770647989791 5 5 5
ACATCCG T 0.342643591543014 0.403827895061413 0.136770647989791 5 5 5
ACATCCT T 0.454923986458862 0.385047051686074 0.287138761533335 7 7 7
ACATCGA T 0.170120168051801 0.498620890795731 0.104517725541589 3 3 3
ACATCGC T 0.170120168051801 0.498620890795731 0.104517725541589 3 3 3
ACATCGG T 0.170120168051801 0.498620890795731 0.104517725541589 3 3 3
ACATCGT T 0.170120168051801 0.498620890795731 0.104517725541589 3 3 3
ACATCTA T 0.179106109985587 0.755105930934048 0.124973275033821 5 5 5
ACATCTC T 0.179106109985587 0.755105930934048 0.124973275033821 5 5 5
ACATCTG T 0.179106109985587 0.755105930934048 0.124973275033821 5 5 5
ACATCTT T 0.179106109985587 0.755105930934048 0.124973275033821 5 5 5
ACATGAA T 0.27327059728544 0.592095007253153 0.272340643156731 3 5 5
ACATGAC T 0.27327059728544 0.592095007253153 0.272340643156731 3 5 5
ACATGAG T 0.27327059728544 0.592095007253153 0.272340643156731 3 5 5
ACATGAT T 0.27327059728544 0.592095007253153 0.272340643156731 3 5 5
ACATGCA T 0.408069960963947 1.2840943341714 0.329145537842339 7 7 7
ACATGCC T 0.248503260463412 0.883697821207573 0.205463481119868 5 5 5
ACATGCG T 0.248503260463412 0.883697821207573 0.205463481119868 5 5 5
ACATGCT T 0.248503260463412 0.883697821207573 0.205463481119868 5 5 5
ACATGGA T 0.195280144661664 1.21430106140391 0.306066857389569 7 7 7
ACATGGC T 0.193641723706634 1.37664774545512 0.283896813128703 5 5 5
ACATGGG T 0.193641723706634 1.37664774545512 0.283896813128703 5 5 5
ACATGGT T 0.193641723706634 1.37664774545512 0.283896813128703 5 5 5
ACATGTA T 0.268842691116889 1.32135565150478 0.546096740106568 7 7 7
ACATGTC T 0.256443210914566 1.23802103757139 0.347888128703735 5 5 5
ACATGTG T 0.322338819112609 1.17493928979243 0.263471945198642 7 7 7
ACATGTT T 0.256443210914566 1.23802103757139 0.347888128703735 5 5 5
ACATTAA T 0.217087108371169 0.633080685155014 0.173691928537848 5 5 5
ACATTAC T 0.217087108371169 0.633080685155014 0.173691928537848 5 5 5
ACATTAG T 0.217087108371169 0.633080685155014 0.173691928537848 5 5 5
ACATTAT T 0.217087108371169 0.633080685155014 0.173691928537848 5 5 5
ACATTCA T 0.132299080011087 0.519251700280201 0.0840092942818613 5 5 5
ACATTCC T 0.132299080011087 0.519251700280201 0.0840092942818613 5 5 5
ACATTCG T 0.132299080011087 0.519251700280201 0.0840092942818613 5 5 5
ACATTCT T 0.132299080011087 0.519251700280201 0.0840092942818613 5 5 5
ACATTGA T 0.1783732189893 2.57619284377848 0.129910020878836 5 5 5
ACATTGC T 0.1783732189893 2.57619284377848 0.129910020878836 5 5 5
ACATTGG T 0.1783732189893 2.57619284377848 0.129910020878836 5 5 5
ACATTGT T 0.1783732189893 2.57619284377848 0.129910020878836 5 5 5
ACATTTA T 0.176559392997045 0.507396594069035 0.18795899360588 5 5 5
ACATTTC T 0.176559392997045 0.507396594069035 0.18795899360588 5 5 5
ACATTTG T 0.101401486997118 0.600965200716202 0.18795899360588 7 7 5
ACATTTT T 0.218901346655631 0.349973261522951 0.127334470419666 7 7 7
ACCAAAA A 0.146204880131311 0.477578202822308 0.117021253431297 5 5 5
ACCAAAC A 0.146204880131311 0.566901026787959 0.0872947093315978 7 7 7
ACCAAAG A 0.146204880131311 0.477578202822308 0.117021253431297 5 5 5
ACCAAAT A 0.146204880131311 0.477578202822308 0.117021253431297 5 5 5
ACCAACA A 0.134043526339283 0.317498505040923 0.0782217326233171 7 7 7
ACCAACC A 0.160605828210339 0.230609447219376 0.0650485617930006 5 7 5
ACCAACG A 0.160605828210339 0.366199250985653 0.0650485617930006 5 5 5
ACCAACT A 0.160605828210339 0.366199250985653 0.0650485617930006 5 5 5
ACCAAGA A 0.242481997278687 0.252506523155994 0.190206966486091 5 5 5
ACCAAGC A 0.242481997278687 0.252506523155994 0.190206966486091 5 5 5
ACCAAGG A 0.242481997278687 0.252506523155994 0.190206966486091 5 5 5
ACCAAGT A 0.242481997278687 0.252506523155994 0.190206966486091 5 5 5
ACCAATA A 0.125478346408075 0.472756784827927 0.151356146659291 5 5 5
ACCAATC A 0.125478346408075 0.472756784827927 0.151356146659291 5 5 5
ACCAATG A 0.125478346408075 0.472756784827927 0.151356146659291 5 5 5
ACCAATT A 0.125478346408075 0.472756784827927 0.151356146659291 5 5 5
ACCACAA A 0.202800894464684 0.575651217682047 0.172016026659092 5 5 5
ACCACAC A 0.202800894464684 0.575651217682047 0.172016026659092 5 5 5
ACCACAG A 0.202800894464684 0.575651217682047 0.172016026659092 5 5 5
ACCACAT A 0.202800894464684 0.575651217682047 0.172016026659092 5 5 5
ACCACCA A 0.138839919215297 0.412980147313879 0.194039564983561 5 5 5
ACCACCC A 0.138839919215297 0.412980147313879 0.194039564983561 5 5 5
ACCACCG A 0.138839919215297 0.412980147313879 0.194039564983561 5 5 5
ACCACCT A 0.138839919215297 0.412980147313879 0.194039564983561 5 5 5
ACCACGA A 0.208727252940643 0.54455073254774 0.19085224157396 3 3 3
ACCACGC A 0.208727252940643 0.54455073254774 0.19085224157396 3 3 3
ACCACGG A 0.208727252940643 0.54455073254774 0.19085224157396 3 3 3
ACCACGT A 0.208727252940643 0.54455073254774 0.19085224157396 3 3 3
ACCACTA A 0.220815417712052 0.992007207240181 0.305163297465071 5 7 7
ACCACTC A 0.220815417712052 2.12880869351072 0.250852539947342 5 5 5
ACCACTG A 0.220815417712052 2.12880869351072 0.250852539947342 5 5 5
ACCACTT A 0.220815417712052 2.12880869351072 0.250852539947342 5 5 5
ACCAGAA A 0.177321923535353 0.50492077872476 0.254176195101419 3 3 3
ACCAGAC A 0.177321923535353 0.50492077872476 0.254176195101419 3 3 3
ACCAGAG A 0.177321923535353 0.50492077872476 0.254176195101419 3 3 3
ACCAGAT A 0.177321923535353 0.50492077872476 0.254176195101419 3 3 3
ACCAGCA A 0.181814793107805 0.165972134476539 0.125839831078798 7 7 7
ACCAGCC A 0.231845966255793 0.363234799169126 0.159475256222238 5 5 5
ACCAGCG A 0.231845966255793 0.363234799169126 0.159475256222238 5 5 5
ACCAGCT A 0.231845966255793 0.363234799169126 0.159475256222238 5 5 5
ACCAGGA A 0.177321923535353 0.50492077872476 0.254176195101419 3 3 3
ACCAGGC A 0.177321923535353 0.50492077872476 0.254176195101419 3 3 3
ACCAGGG A 0.177321923535353 0.50492077872476 0.254176195101419 3 3 3
ACCAGGT A 0.177321923535353 0.50492077872476 0.254176195101419 3 3 3
ACCAGTA A 0.208902395864157 0.540540360632651 0.34568133387175 5 5 5
ACCAGTC A 0.208902395864157 0.540540360632651 0.34568133387175 5 5 5
ACCAGTG A 0.208902395864157 0.540540360632651 0.34568133387175 5 5 5
ACCAGTT A 0.225594856713019 0.540540360632651 0.418547896300759 7 5 7
ACCATAA A 0.222238359223998 0.72713966033168 0.27327059728544 3 5 3
ACCATAC A 0.222238359223998 0.72713966033168 0.27327059728544 3 5 3
ACCATAG A 0.222238359223998 0.72713966033168 0.27327059728544 3 5 3
ACCATAT A 0.222238359223998 0.72713966033168 0.27327059728544 3 5 3
ACCATCA A 0.0593097877905665 0.981493668574756 0.196080995239315 7 7 5
ACCATCC A 0.0763483936150629 0.831162666968237 0.196080995239315 5 5 5
ACCATCG A 0.0763483936150629 0.831162666968237 0.196080995239315 5 5 5
ACCATCT A 0.0763483936150629 0.831162666968237 0.196080995239315 5 5 5
ACCATGA A 0.283896813128703 1.37664774545512 0.193641723706634 5 5 5
ACCATGC A 0.283896813128703 1.37664774545512 0.193641723706634 5 5 5
ACCATGG A 0.283896813128703 1.26466137219925 0.137776673437734 5 7 7
ACCATGT A 0.283896813128703 1.37664774545512 0.193641723706634 5 5 5
ACCATTA A 0.177008088257436 0.624024508762908 0.270333391820467 5 5 5
ACCATTC A 0.177008088257436 0.624024508762908 0.270333391820467 5 5 5
ACCATTG A 0.177008088257436 0.527394548799294 0.402494581209695 5 7 7
ACCATTT A 0.102098044811713 0.828353931169625 0.260834683004085 7 7 7
ACCCAAA C 0.417564871583085 0.385301862466513 0.774494876609114 7 7 7
ACCCAAC C 0.417564871583085 0.385301862466513 0.774494876609114 5 5 5
ACCCAAG C 0.417564871583085 0.385301862466513 0.774494876609114 5 5 5
ACCCAAT C 0.417564871583085 0.385301862466513 0.774494876609114 5 5 5
ACCCACA C 0.344763378764683 0.18861605388893 1.407015495653 5 5 5
ACCCACC C 0.344763378764683 0.18861605388893 1.407015495653 5 5 5
ACCCACG C 0.344763378764683 0.18861605388893 1.407015495653 5 5 5
ACCCACT C 0.481518182434601 0.262806827752681 1.50158683036917 7 7 7
ACCCAGA C 0.236655366199589 0.112989680398178 0.914399347772546 5 5 5
ACCCAGC C 0.149007581263626 0.112989680398178 0.920860078203149 7 5 7
ACCCAGG C 0.236655366199589 0.112989680398178 0.914399347772546 5 5 5
ACCCAGT C 0.324303151135551 0.112989680398178 0.907938617341942 7 7 7
ACCCATA C 0.204258518802229 0.148496848536677 1.26993110616488 5 5 5
ACCCATC C 0.204258518802229 0.148496848536677 1.26993110616488 5 5 5
ACCCATG C 0.204258518802229 0.148496848536677 1.26993110616488 5 5 5
ACCCATT C 0.204258518802229 0.148496848536677 1.26993110616488 5 5 5
ACCCCAA C 0.307352999889973 0.249080683822827 1.12111681800151 3 3 3
ACCCCAC C 0.307352999889973 0.249080683822827 1.12111681800151 3 3 3
ACCCCAG C 0.307352999889973 0.249080683822827 1.12111681800151 3 3 3
ACCCCAT C 0.307352999889973 0.249080683822827 1.12111681800151 3 3 3
ACCCCCA C 0.307352999889973 0.249080683822827 1.12111681800151 3 3 3
ACCCCCC C 0.307352999889973 0.249080683822827 1.12111681800151 3 3 3
ACCCCCG C 0.307352999889973 0.249080683822827 1.12111681800151 3 3 3
ACCCCCT C 0.307352999889973 0.249080683822827 1.12111681800151 3 3 3
ACCCCGA C 0.307352999889973 0.249080683822827 1.12111681800151 3 3 3
ACCCCGC C 0.307352999889973 0.249080683822827 1.12111681800151 3 3 3
ACCCCGG C 0.307352999889973 0.249080683822827 1.12111681800151 3 3 3
ACCCCGT C 0.307352999889973 0.249080683822827 1.12111681800151 3 3 3
ACCCCTA C 0.303739286705003 0.191160134416697 1.20331232392511 5 5 5
ACCCCTC C 0.303739286705003 0.191160134416697 1.20331232392511 5 5 5
ACCCCTG C 0.303739286705003 0.191160134416697 1.20331232392511 5 5 5
ACCCCTT C 0.303739286705003 0.191160134416697 1.20331232392511 5 5 5
ACCCGAA C 0.255369156558455 0.242586665562979 1.01075551603725 1 1 1
ACCCGAC C 0.255369156558455 0.242586665562979 1.01075551603725 1 1 1
ACCCGAG C 0.255369156558455 0.242586665562979 1.01075551603725 1 1 1
ACCCGAT C 0.255369156558455 0.242586665562979 1.01075551603725 1 1 1
ACCCGCA C 0.255369156558455 0.242586665562979 1.01075551603725 1 1 1
ACCCGCC C 0.255369156558455 0.242586665562979 1.01075551603725 1 1 1
ACCCGCG C 0.255369156558455 0.242586665562979 1.01075551603725 1 1 1
ACCCGCT C 0.255369156558455 0.242586665562979 1.01075551603725 1 1 1
ACCCGGA C 0.255369156558455 0.242586665562979 1.01075551603725 1 1 1
ACCCGGC C 0.255369156558455 0.242586665562979 1.01075551603725 1 1 1
ACCCGGG C 0.255369156558455 0.242586665562979 1.01075551603725 1 1 1
ACCCGGT C 0.255369156558455 0.242586665562979 1.01075551603725 1 1 1
ACCCGTA C 0.255369156558455 0.242586665562979 1.01075551603725 1 1 1
ACCCGTC C 0.255369156558455 0.242586665562979 1.01075551603725 1 1 1
ACCCGTG C 0.255369156558455 0.242586665562979 1.01075551603725 1 1 1
ACCCGTT C 0.255369156558455 0.242586665562979 1.01075551603725 1 1 1
ACCCTAA C 0.559301157139852 0.473823902760033 0.781146736609424 7 7 7
ACCCTAC C 0.358743594535593 0.342751384748631 0.863203715819884 5 5 5
ACCCTAG C 0.358743594535593 0.342751384748631 0.863203715819884 5 5 5
ACCCTAT C 0.358743594535593 0.342751384748631 0.863203715819884 5 5 5
ACCCTCA C 0.325934713675976 0.284328754502942 1.01835472573354 3 3 3
ACCCTCC C 0.325934713675976 0.284328754502942 1.01835472573354 3 3 3
ACCCTCG C 0.325934713675976 0.284328754502942 1.01835472573354 3 3 3
ACCCTCT C 0.325934713675976 0.284328754502942 1.01835472573354 3 3 3
ACCCTGA C 0.325934713675976 0.284328754502942 1.01835472573354 3 3 3
ACCCTGC C 0.325934713675976 0.284328754502942 1.01835472573354 3 3 3
ACCCTGG C 0.325934713675976 0.284328754502942 1.01835472573354 3 3 3
ACCCTGT C 0.325934713675976 0.284328754502942 1.01835472573354 3 3 3
ACCCTTA C 0.284471214926929 0.199685709967919 1.63304778226893 5 5 5
ACCCTTC C 0.284471214926929 0.199685709967919 1.63304778226893 5 5 5
ACCCTTG C 0.284471214926929 0.199685709967919 1.63304778226893 5 5 5
ACCCTTT C 0.284471214926929 0.199685709967919 1.63304778226893 5 5 5
ACCGAAA G 1.01075551603725 0.242586665562979 0.255369156558455 1 1 1
ACCGAAC G 1.01075551603725 0.242586665562979 0.255369156558455 1 1 1
ACCGAAG G 1.01075551603725 0.242586665562979 0.255369156558455 1 1 1
ACCGAAT G 1.01075551603725 0.242586665562979 0.255369156558455 1 1 1
ACCGACA G 1.01075551603725 0.242586665562979 0.255369156558455 1 1 1
ACCGACC G 1.01075551603725 0.242586665562979 0.255369156558455 1 1 1
ACCGACG G 1.01075551603725 0.242586665562979 0.255369156558455 1 1 1
ACCGACT G 1.01075551603725 0.242586665562979 0.255369156558455 1 1 1
ACCGAGA G 1.01075551603725 0.242586665562979 0.255369156558455 1 1 1
ACCGAGC G 1.01075551603725 0.242586665562979 0.255369156558455 1 1 1
ACCGAGG G 1.01075551603725 0.242586665562979 0.255369156558455 1 1 1
ACCGAGT G 1.01075551603725 0.242586665562979 0.255369156558455 1 1 1
ACCGATA G 1.01075551603725 0.242586665562979 0.255369156558455 1 1 1
ACCGATC G 1.01075551603725 0.242586665562979 0.255369156558455 1 1 1
ACCGATG G 1.01075551603725 0.242586665562979 0.255369156558455 1 1 1
ACCGATT G 1.01075551603725 0.242586665562979 0.255369156558455 1 1 1
ACCGCAA G 1.01075551603725 0.223507334105085 0.255369156558455 1 3 1
ACCGCAC G 1.01075551603725 0.223507334105085 0.255369156558455 1 3 1
ACCGCAG G 1.01075551603725 0.223507334105085 0.255369156558455 1 3 1
ACCGCAT G 1.01075551603725 0.223507334105085 0.255369156558455 1 3 1
ACCGCCA G 1.01075551603725 0.223507334105085 0.255369156558455 1 3 1
ACCGCCC G 1.01075551603725 0.223507334105085 0.255369156558455 1 3 1
ACCGCCG G 1.01075551603725 0.223507334105085 0.255369156558455 1 3 1
ACCGCCT G 1.01075551603725 0.223507334105085 0.255369156558455 1 3 1
ACCGCGA G 1.01075551603725 0.223507334105085 0.255369156558455 1 3 1
ACCGCGC G 1.01075551603725 0.223507334105085 0.255369156558455 1 3 1
ACCGCGG G 1.01075551603725 0.223507334105085 0.255369156558455 1 3 1
ACCGCGT G 1.01075551603725 0.223507334105085 0.255369156558455 1 3 1
ACCGCTA G 1.01075551603725 0.223507334105085 0.255369156558455 1 3 1
ACCGCTC G 1.01075551603725 0.223507334105085 0.255369156558455 1 3 1
ACCGCTG G 1.01075551603725 0.223507334105085 0.255369156558455 1 3 1
ACCGCTT G 1.01075551603725 0.223507334105085 0.255369156558455 1 3 1
ACCGGAA G 1.01075551603725 0.242586665562979 0.255369156558455 1 1 1
ACCGGAC G 1.01075551603725 0.242586665562979 0.255369156558455 1 1 1
ACCGGAG G 1.01075551603725 0.242586665562979 0.255369156558455 1 1 1
ACCGGAT G 1.01075551603725 0.242586665562979 0.255369156558455 1 1 1
ACCGGCA G 1.01075551603725 0.242586665562979 0.255369156558455 1 1 1
ACCGGCC G 1.01075551603725 0.242586665562979 0.255369156558455 1 1 1
ACCGGCG G 1.01075551603725 0.242586665562979 0.255369156558455 1 1 1
ACCGGCT G 1.01075551603725 0.242586665562979 0.255369156558455 1 1 1
ACCGGGA G 1.01075551603725 0.242586665562979 0.255369156558455 1 1 1
ACCGGGC G 1.01075551603725 0.242586665562979 0.255369156558455 1 1 1
ACCGGGG G 1.01075551603725 0.242586665562979 0.255369156558455 1 1 1
ACCGGGT G 1.01075551603725 0.242586665562979 0.255369156558455 1 1 1
ACCGGTA G 1.01075551603725 0.242586665562979 0.255369156558455 1 1 1
ACCGGTC G 1.01075551603725 0.242586665562979 0.255369156558455 1 1 1
ACCGGTG G 1.01075551603725 0.242586665562979 0.255369156558455 1 1 1
ACCGGTT G 1.01075551603725 0.242586665562979 0.255369156558455 1 1 1
ACCGTAA G 1.01075551603725 0.242586665562979 0.255369156558455 1 1 1
ACCGTAC G 1.01075551603725 0.242586665562979 0.255369156558455 1 1 1
ACCGTAG G 1.01075551603725 0.242586665562979 0.255369156558455 1 1 1
ACCGTAT G 1.01075551603725 0.242586665562979 0.255369156558455 1 1 1
ACCGTCA G 1.01075551603725 0.242586665562979 0.255369156558455 1 1 1
ACCGTCC G 1.01075551603725 0.242586665562979 0.255369156558455 1 1 1
ACCGTCG G 1.01075551603725 0.242586665562979 0.255369156558455 1 1 1
ACCGTCT G 1.01075551603725 0.242586665562979 0.255369156558455 1 1 1
ACCGTGA G 1.01075551603725 0.242586665562979 0.255369156558455 1 1 1
ACCGTGC G 1.01075551603725 0.242586665562979 0.255369156558455 1 1 1
ACCGTGG G 1.01075551603725 0.242586665562979 0.255369156558455 1 1 1
ACCGTGT G 1.01075551603725 0.242586665562979 0.255369156558455 1 1 1
ACCGTTA G 1.01075551603725 0.242586665562979 0.255369156558455 1 1 1
ACCGTTC G 1.01075551603725 0.242586665562979 0.255369156558455 1 1 1
ACCGTTG G 1.01075551603725 0.242586665562979 0.255369156558455 1 1 1
ACCGTTT G 1.01075551603725 0.242586665562979 0.255369156558455 1 1 1
ACCTAAA T 0.147696043838984 0.815435604437966 0.129599642309275 5 5 5
ACCTAAC T 0.147696043838984 0.815435604437966 0.129599642309275 5 5 5
ACCTAAG T 0.147696043838984 0.815435604437966 0.129599642309275 5 5 5
ACCTAAT T 0.147259948238986 0.815435604437966 0.106322690979224 7 7 7
ACCTACA T 0.290146437403396 1.02387098635935 0.0802253743430786 5 5 5
ACCTACC T 0.290146437403396 1.02387098635935 0.0802253743430786 5 5 5
ACCTACG T 0.290146437403396 1.02387098635935 0.0802253743430786 5 5 5
ACCTACT T 0.290146437403396 1.02387098635935 0.0802253743430786 5 5 5
ACCTAGA T 0.221596099798337 0.715654930176028 0.172109072861846 3 3 3
ACCTAGC T 0.221596099798337 0.715654930176028 0.172109072861846 3 3 3
ACCTAGG T 0.221596099798337 0.715654930176028 0.172109072861846 3 3 3
ACCTAGT T 0.221596099798337 0.715654930176028 0.172109072861846 3 3 3
ACCTATA T 0.269834832748294 0.605117551087583 0.18341177140339 5 5 5
ACCTATC T 0.269834832748294 0.605117551087583 0.18341177140339 5 5 5
ACCTATG T 0.313574033793714 0.477159095581122 0.180869410490589 7 7 7
ACCTATT T 0.269834832748294 0.605117551087583 0.18341177140339 5 5 5
ACCTCAA T 0.142504944903904 0.341111717141084 0.122736685069582 3 5 5
ACCTCAC T 0.142504944903904 0.341111717141084 0.122736685069582 3 5 5
ACCTCAG T 0.142504944903904 0.341111717141084 0.122736685069582 3 5 5
ACCTCAT T 0.142504944903904 0.341111717141084 0.122736685069582 3 5 5
ACCTCCA T 0.142504944903904 0.379861966251445 0.155436587163783 3 3 3
ACCTCCC T 0.142504944903904 0.379861966251445 0.155436587163783 3 3 3
ACCTCCG T 0.142504944903904 0.379861966251445 0.155436587163783 3 3 3
ACCTCCT T 0.142504944903904 0.379861966251445 0.155436587163783 3 3 3
ACCTCGA T 0.142504944903904 0.379861966251445 0.155436587163783 3 3 3
ACCTCGC T 0.142504944903904 0.379861966251445 0.155436587163783 3 3 3
ACCTCGG T 0.142504944903904 0.379861966251445 0.155436587163783 3 3 3
ACCTCGT T 0.142504944903904 0.379861966251445 0.155436587163783 3 3 3
ACCTCTA T 0.161624796664107 0.347728277538576 0.155436587163783 5 5 3
ACCTCTC T 0.161624796664107 0.347728277538576 0.155436587163783 5 5 3
ACCTCTG T 0.161624796664107 0.347728277538576 0.155436587163783 5 5 3
ACCTCTT T 0.161624796664107 0.347728277538576 0.155436587163783 5 5 3
ACCTGAA T 0.219731237197387 0.553351071576885 0.136616369410605 5 5 5
ACCTGAC T 0.219731237197387 0.553351071576885 0.136616369410605 5 5 5
ACCTGAG T 0.219731237197387 0.553351071576885 0.136616369410605 5 5 5
ACCTGAT T 0.219731237197387 0.553351071576885 0.136616369410605 5 5 5
ACCTGCA T 0.254176195101419 0.375236957469105 0.177321923535353 3 7 3
ACCTGCC T 0.254176195101419 0.375236957469105 0.177321923535353 3 5 3
ACCTGCG T 0.254176195101419 0.375236957469105 0.177321923535353 3 5 3
ACCTGCT T 0.254176195101419 0.375236957469105 0.177321923535353 3 5 3
ACCTGGA T 0.254176195101419 0.50492077872476 0.177321923535353 3 3 3
ACCTGGC T 0.254176195101419 0.50492077872476 0.177321923535353 3 3 3
ACCTGGG T 0.254176195101419 0.50492077872476 0.177321923535353 3 3 3
ACCTGGT T 0.254176195101419 0.50492077872476 0.177321923535353 3 3 3
ACCTGTA T 0.285006629297916 0.558530110552222 0.242910037399213 5 5 5
ACCTGTC T 0.285006629297916 0.558530110552222 0.242910037399213 5 5 5
ACCTGTG T 0.285006629297916 0.558530110552222 0.242910037399213 5 5 5
ACCTGTT T 0.289475558252602 0.256725120117314 0.242910037399213 7 7 5
ACCTTAA T 0.186668936669766 0.42703768162917 0.156798278632531 3 3 3
ACCTTAC T 0.186668936669766 0.42703768162917 0.156798278632531 3 3 3
ACCTTAG T 0.186668936669766 0.42703768162917 0.156798278632531 3 3 3
ACCTTAT T 0.186668936669766 0.42703768162917 0.156798278632531 3 3 3
ACCTTCA T 0.186668936669766 0.42703768162917 0.156798278632531 3 3 3
ACCTTCC T 0.186668936669766 0.42703768162917 0.156798278632531 3 3 3
ACCTTCG T 0.186668936669766 0.42703768162917 0.156798278632531 3 3 3
ACCTTCT T 0.186668936669766 0.42703768162917 0.156798278632531 3 3 3
ACCTTGA T 0.186668936669766 0.42703768162917 0.156798278632531 3 3 3
ACCTTGC T 0.186668936669766 0.42703768162917 0.156798278632531 3 3 3
ACCTTGG T 0.186668936669766 0.42703768162917 0.156798278632531 3 3 3
ACCTTGT T 0.186668936669766 0.42703768162917 0.156798278632531 3 3 3
ACCTTTA T 0.199770244853043 0.393433005222092 0.144980462019808 5 5 5
ACCTTTC T 0.199770244853043 0.393433005222092 0.144980462019808 5 5 5
ACCTTTG T 0.199770244853043 0.393433005222092 0.144980462019808 5 5 5
ACCTTTT T 0.199770244853043 0.393433005222092 0.144980462019808 5 5 5
ACGAAAA A 0.13195613981485 0.294897595320305 0.103949072043922 3 3 3
ACGAAAC A 0.13195613981485 0.294897595320305 0.103949072043922 3 3 3
ACGAAAG A 0.13195613981485 0.294897595320305 0.103949072043922 3 3 3
ACGAAAT A 0.13195613981485 0.294897595320305 0.103949072043922 3 3 3
ACGAACA A 0.13195613981485 0.294897595320305 0.103949072043922 3 3 3
ACGAACC A 0.13195613981485 0.294897595320305 0.103949072043922 3 3 3
ACGAACG A 0.13195613981485 0.294897595320305 0.103949072043922 3 3 3
ACGAACT A 0.13195613981485 0.294897595320305 0.103949072043922 3 3 3
ACGAAGA A 0.13195613981485 0.294897595320305 0.103949072043922 3 3 3
ACGAAGC A 0.13195613981485 0.294897595320305 0.103949072043922 3 3 3
ACGAAGG A 0.13195613981485 0.294897595320305 0.103949072043922 3 3 3
ACGAAGT A 0.13195613981485 0.294897595320305 0.103949072043922 3 3 3
ACGAATA A 0.13195613981485 0.294897595320305 0.103949072043922 3 3 3
ACGAATC A 0.13195613981485 0.294897595320305 0.103949072043922 3 3 3
ACGAATG A 0.13195613981485 0.294897595320305 0.103949072043922 3 3 3
ACGAATT A 0.13195613981485 0.294897595320305 0.103949072043922 3 3 3
ACGACAA A 0.135510777051018 0.440359867866495 0.239284565936487 3 3 3
ACGACAC A 0.135510777051018 0.440359867866495 0.239284565936487 3 3 3
ACGACAG A 0.135510777051018 0.440359867866495 0.239284565936487 3 3 3
ACGACAT A 0.135510777051018 0.440359867866495 0.239284565936487 3 3 3
ACGACCA A 0.135510777051018 0.440359867866495 0.239284565936487 3 3 3
ACGACCC A 0.135510777051018 0.440359867866495 0.239284565936487 3 3 3
ACGACCG A 0.135510777051018 0.440359867866495 0.239284565936487 3 3 3
ACGACCT A 0.135510777051018 0.440359867866495 0.239284565936487 3 3 3
ACGACGA A 0.135510777051018 0.440359867866495 0.239284565936487 3 3 3
ACGACGC A 0.135510777051018 0.440359867866495 0.239284565936487 3 3 3
ACGACGG A 0.135510777051018 0.440359867866495 0.239284565936487 3 3 3
ACGACGT A 0.135510777051018 0.440359867866495 0.239284565936487 3 3 3
ACGACTA A 0.135510777051018 0.440359867866495 0.239284565936487 3 3 3
ACGACTC A 0.135510777051018 0.440359867866495 0.239284565936487 3 3 3
ACGACTG A 0.135510777051018 0.440359867866495 0.239284565936487 3 3 3
ACGACTT A 0.135510777051018 0.440359867866495 0.239284565936487 3 3 3
ACGAGAA A 0.155436587163783 0.379861966251445 0.142504944903904 3 3 3
ACGAGAC A 0.155436587163783 0.379861966251445 0.142504944903904 3 3 3
ACGAGAG A 0.155436587163783 0.379861966251445 0.142504944903904 3 3 3
ACGAGAT A 0.155436587163783 0.379861966251445 0.142504944903904 3 3 3
ACGAGCA A 0.155436587163783 0.379861966251445 0.142504944903904 3 3 3
ACGAGCC A 0.155436587163783 0.379861966251445 0.142504944903904 3 3 3
ACGAGCG A 0.155436587163783 0.379861966251445 0.142504944903904 3 3 3
ACGAGCT A 0.155436587163783 0.379861966251445 0.142504944903904 3 3 3
ACGAGGA A 0.155436587163783 0.379861966251445 0.142504944903904 3 3 3
ACGAGGC A 0.155436587163783 0.379861966251445 0.142504944903904 3 3 3
ACGAGGG A 0.155436587163783 0.379861966251445 0.142504944903904 3 3 3
ACGAGGT A 0.155436587163783 0.379861966251445 0.142504944903904 3 3 3
ACGAGTA A 0.155436587163783 0.379861966251445 0.142504944903904 3 3 3
ACGAGTC A 0.155436587163783 0.379861966251445 0.142504944903904 3 3 3
ACGAGTG A 0.155436587163783 0.379861966251445 0.142504944903904 3 3 3
ACGAGTT A 0.155436587163783 0.379861966251445 0.142504944903904 3 3 3
ACGATAA A 0.134038828344587 0.831474387948862 0.170120168051801 5 5 3
ACGATAC A 0.134038828344587 0.831474387948862 0.170120168051801 5 5 3
ACGATAG A 0.134038828344587 0.831474387948862 0.170120168051801 5 5 3
ACGATAT A 0.134038828344587 0.831474387948862 0.170120168051801 5 5 3
ACGATCA A 0.104517725541589 0.498620890795731 0.170120168051801 3 3 3
ACGATCC A 0.104517725541589 0.498620890795731 0.170120168051801 3 3 3
ACGATCG A 0.104517725541589 0.498620890795731 0.170120168051801 3 3 3
ACGATCT A 0.104517725541589 0.498620890795731 0.170120168051801 3 3 3
ACGATGA A 0.104517725541589 0.498620890795731 0.170120168051801 3 3 3
ACGATGC A 0.104517725541589 0.498620890795731 0.170120168051801 3 3 3
ACGATGG A 0.104517725541589 0.498620890795731 0.170120168051801 3 3 3
ACGATGT A 0.104517725541589 0.498620890795731 0.170120168051801 3 3 3
ACGATTA A 0.104517725541589 0.399742851222916 0.170120168051801 3 5 3
ACGATTC A 0.104517725541589 0.399742851222916 0.170120168051801 3 5 3
ACGATTG A 0.104517725541589 0.399742851222916 0.170120168051801 3 5 3
ACGATTT A 0.104517725541589 0.399742851222916 0.170120168051801 3 5 3
ACGCAAA C 0.297143326582543 0.22558625126844 0.636518417862108 5 5 5
ACGCAAC C 0.297143326582543 0.22558625126844 0.636518417862108 5 5 5
ACGCAAG C 0.297143326582543 0.22558625126844 0.636518417862108 5 5 5
ACGCAAT C 0.297143326582543 0.22558625126844 0.636518417862108 5 5 5
ACGCACA C 0.272466239897634 0.151583213461921 1.12131861102138 3 5 5
ACGCACC C 0.272466239897634 0.151583213461921 1.12131861102138 3 5 5
ACGCACG C 0.272466239897634 0.151583213461921 1.12131861102138 3 5 5
ACGCACT C 0.272466239897634 0.151583213461921 1.12131861102138 3 5 5
ACGCAGA C 0.272466239897634 0.148569993050435 1.16083273281417 3 3 3
ACGCAGC C 0.272466239897634 0.148569993050435 1.16083273281417 3 3 3
ACGCAGG C 0.272466239897634 0.148569993050435 1.16083273281417 3 3 3
ACGCAGT C 0.272466239897634 0.148569993050435 1.16083273281417 3 3 3
ACGCATA C 0.326721981510633 0.148569993050435 1.42579878854231 5 3 5
ACGCATC C 0.326721981510633 0.148569993050435 1.42579878854231 5 3 5
ACGCATG C 0.326721981510633 0.148569993050435 1.42579878854231 5 3 5
ACGCATT C 0.326721981510633 0.148569993050435 1.42579878854231 5 3 5
ACGCCAA C 0.230660794215643 0.232168541827134 0.72510151565787 5 5 5
ACGCCAC C 0.230660794215643 0.232168541827134 0.72510151565787 5 5 5
ACGCCAG C 0.230660794215643 0.232168541827134 0.72510151565787 5 5 5
ACGCCAT C 0.230660794215643 0.232168541827134 0.72510151565787 5 5 5
ACGCCCA C 0.294800573393194 0.187919962113813 1.33399482881173 3 3 3
ACGCCCC C 0.294800573393194 0.187919962113813 1.33399482881173 3 3 3
ACGCCCG C 0.294800573393194 0.187919962113813 1.33399482881173 3 3 3
ACGCCCT C 0.294800573393194 0.187919962113813 1.33399482881173 3 3 3
ACGCCGA C 0.294800573393194 0.187919962113813 1.33399482881173 3 3 3
ACGCCGC C 0.294800573393194 0.187919962113813 1.33399482881173 3 3 3
ACGCCGG C 0.294800573393194 0.187919962113813 1.33399482881173 3 3 3
ACGCCGT C 0.294800573393194 0.187919962113813 1.33399482881173 3 3 3
ACGCCTA C 0.294800573393194 0.187919962113813 1.33399482881173 3 3 3
ACGCCTC C 0.294800573393194 0.187919962113813 1.33399482881173 3 3 3
ACGCCTG C 0.294800573393194 0.187919962113813 1.33399482881173 3 3 3
ACGCCTT C 0.294800573393194 0.187919962113813 1.33399482881173 3 3 3
ACGCGAA C 0.255369156558455 0.223507334105085 1.01075551603725 1 3 1
ACGCGAC C 0.255369156558455 0.223507334105085 1.01075551603725 1 3 1
ACGCGAG C 0.255369156558455 0.223507334105085 1.01075551603725 1 3 1
ACGCGAT C 0.255369156558455 0.223507334105085 1.01075551603725 1 3 1
ACGCGCA C 0.255369156558455 0.223507334105085 1.01075551603725 1 3 1
ACGCGCC C 0.255369156558455 0.223507334105085 1.01075551603725 1 3 1
ACGCGCG C 0.255369156558455 0.223507334105085 1.01075551603725 1 3 1
ACGCGCT C 0.255369156558455 0.223507334105085 1.01075551603725 1 3 1
ACGCGGA C 0.255369156558455 0.223507334105085 1.01075551603725 1 3 1
ACGCGGC C 0.255369156558455 0.223507334105085 1.01075551603725 1 3 1
ACGCGGG C 0.255369156558455 0.223507334105085 1.01075551603725 1 3 1
ACGCGGT C 0.255369156558455 0.223507334105085 1.01075551603725 1 3 1
ACGCGTA C 0.255369156558455 0.223507334105085 1.01075551603725 1 3 1
ACGCGTC C 0.255369156558455 0.223507334105085 1.01075551603725 1 3 1
ACGCGTG C 0.255369156558455 0.223507334105085 1.01075551603725 1 3 1
ACGCGTT C 0.255369156558455 0.223507334105085 1.01075551603725 1 3 1
ACGCTAA C 0.247092603468511 0.292873808813412 0.854860642346237 3 3 3
ACGCTAC C 0.247092603468511 0.292873808813412 0.854860642346237 3 3 3
ACGCTAG C 0.247092603468511 0.292873808813412 0.854860642346237 3 3 3
ACGCTAT C 0.247092603468511 0.292873808813412 0.854860642346237 3 3 3
ACGCTCA C 0.247092603468511 0.292873808813412 0.854860642346237 3 3 3
ACGCTCC C 0.247092603468511 0.292873808813412 0.854860642346237 3 3 3
ACGCTCG C 0.247092603468511 0.292873808813412 0.854860642346237 3 3 3
ACGCTCT C 0.247092603468511 0.292873808813412 0.854860642346237 3 3 3
ACGCTGA C 0.246560766341647 0.138410374437686 1.08331063502417 5 5 5
ACGCTGC C 0.246560766341647 0.138410374437686 1.08331063502417 5 5 5
ACGCTGG C 0.246560766341647 0.138410374437686 1.08331063502417 5 5 5
ACGCTGT C 0.246560766341647 0.138410374437686 1.08331063502417 5 5 5
ACGCTTA C 0.247092603468511 0.292873808813412 0.854860642346237 3 3 3
ACGCTTC C 0.247092603468511 0.292873808813412 0.854860642346237 3 3 3
ACGCTTG C 0.247092603468511 0.292873808813412 0.854860642346237 3 3 3
ACGCTTT C 0.247092603468511 0.292873808813412 0.854860642346237 3 3 3
ACGGAAA G 0.834621130847689 0.244163814441109 0.22930116115974 3 3 3
ACGGAAC G 0.834621130847689 0.244163814441109 0.22930116115974 3 3 3
ACGGAAG G 0.834621130847689 0.244163814441109 0.22930116115974 3 3 3
ACGGAAT G 0.834621130847689 0.244163814441109 0.22930116115974 3 3 3
ACGGACA G 0.834621130847689 0.244163814441109 0.22930116115974 3 3 3
ACGGACC G 0.834621130847689 0.244163814441109 0.22930116115974 3 3 3
ACGGACG G 0.834621130847689 0.244163814441109 0.22930116115974 3 3 3
ACGGACT G 0.834621130847689 0.244163814441109 0.22930116115974 3 3 3
ACGGAGA G 0.834621130847689 0.244163814441109 0.22930116115974 3 3 3
ACGGAGC G 0.834621130847689 0.244163814441109 0.22930116115974 3 3 3
ACGGAGG G 0.834621130847689 0.244163814441109 0.22930116115974 3 3 3
ACGGAGT G 0.834621130847689 0.244163814441109 0.22930116115974 3 3 3
ACGGATA G 0.834621130847689 0.244163814441109 0.22930116115974 3 3 3
ACGGATC G 0.834621130847689 0.244163814441109 0.22930116115974 3 3 3
ACGGATG G 0.834621130847689 0.244163814441109 0.22930116115974 3 3 3
ACGGATT G 0.834621130847689 0.244163814441109 0.22930116115974 3 3 3
ACGGCAA G 1.14755857220468 0.204225036826142 0.467316305831993 5 5 5
ACGGCAC G 1.14755857220468 0.204225036826142 0.467316305831993 5 5 5
ACGGCAG G 1.14755857220468 0.204225036826142 0.467316305831993 5 5 5
ACGGCAT G 1.14755857220468 0.204225036826142 0.467316305831993 5 5 5
ACGGCCA G 1.33399482881173 0.187919962113813 0.294800573393194 3 3 3
ACGGCCC G 1.33399482881173 0.187919962113813 0.294800573393194 3 3 3
ACGGCCG G 1.33399482881173 0.187919962113813 0.294800573393194 3 3 3
ACGGCCT G 1.33399482881173 0.187919962113813 0.294800573393194 3 3 3
ACGGCGA G 1.33399482881173 0.187919962113813 0.294800573393194 3 3 3
ACGGCGC G 1.33399482881173 0.187919962113813 0.294800573393194 3 3 3
ACGGCGG G 1.33399482881173 0.187919962113813 0.294800573393194 3 3 3
ACGGCGT G 1.33399482881173 0.187919962113813 0.294800573393194 3 3 3
ACGGCTA G 1.33399482881173 0.187919962113813 0.294800573393194 3 3 3
ACGGCTC G 1.33399482881173 0.187919962113813 0.294800573393194 3 3 3
ACGGCTG G 1.33399482881173 0.187919962113813 0.294800573393194 3 3 3
ACGGCTT G 1.33399482881173 0.187919962113813 0.294800573393194 3 3 3
ACGGGAA G 1.12111681800151 0.249080683822827 0.307352999889973 3 3 3
ACGGGAC G 1.12111681800151 0.249080683822827 0.307352999889973 3 3 3
ACGGGAG G 1.12111681800151 0.249080683822827 0.307352999889973 3 3 3
ACGGGAT G 1.12111681800151 0.249080683822827 0.307352999889973 3 3 3
ACGGGCA G 1.12111681800151 0.249080683822827 0.307352999889973 3 3 3
ACGGGCC G 1.12111681800151 0.249080683822827 0.307352999889973 3 3 3
ACGGGCG G 1.12111681800151 0.249080683822827 0.307352999889973 3 3 3
ACGGGCT G 1.12111681800151 0.249080683822827 0.307352999889973 3 3 3
ACGGGGA G 1.12111681800151 0.249080683822827 0.307352999889973 3 3 3
ACGGGGC G 1.12111681800151 0.249080683822827 0.307352999889973 3 3 3
ACGGGGG G 1.12111681800151 0.249080683822827 0.307352999889973 3 3 3
ACGGGGT G 1.12111681800151 0.249080683822827 0.307352999889973 3 3 3
ACGGGTA G 1.12111681800151 0.249080683822827 0.307352999889973 3 3 3
ACGGGTC G 1.12111681800151 0.249080683822827 0.307352999889973 3 3 3
ACGGGTG G 1.12111681800151 0.249080683822827 0.307352999889973 3 3 3
ACGGGTT G 1.12111681800151 0.249080683822827 0.307352999889973 3 3 3
ACGGTAA G 1.3780203979107 0.27617454665662 0.403768959126401 3 3 3
ACGGTAC G 1.3780203979107 0.27617454665662 0.403768959126401 3 3 3
ACGGTAG G 1.3780203979107 0.27617454665662 0.403768959126401 3 3 3
ACGGTAT G 1.3780203979107 0.27617454665662 0.403768959126401 3 3 3
ACGGTCA G 1.3780203979107 0.27617454665662 0.403768959126401 3 3 3
ACGGTCC G 1.3780203979107 0.27617454665662 0.403768959126401 3 3 3
ACGGTCG G 1.3780203979107 0.27617454665662 0.403768959126401 3 3 3
ACGGTCT G 1.3780203979107 0.27617454665662 0.403768959126401 3 3 3
ACGGTGA G 1.98711936233218 0.399503300243494 0.215001970498397 5 5 5
ACGGTGC G 1.98711936233218 0.399503300243494 0.215001970498397 5 5 5
ACGGTGG G 1.98711936233218 0.399503300243494 0.215001970498397 5 5 5
ACGGTGT G 1.98711936233218 0.399503300243494 0.215001970498397 5 5 5
ACGGTTA G 1.3780203979107 0.27617454665662 0.403768959126401 3 3 3
ACGGTTC G 1.3780203979107 0.27617454665662 0.403768959126401 3 3 3
ACGGTTG G 1.3780203979107 0.27617454665662 0.403768959126401 3 3 3
ACGGTTT G 1.3780203979107 0.27617454665662 0.403768959126401 3 3 3
ACGTAAA T 0.181967571780293 0.804556583055474 0.179788791792107 3 3 3
ACGTAAC T 0.181967571780293 0.804556583055474 0.179788791792107 3 3 3
ACGTAAG T 0.181967571780293 0.804556583055474 0.179788791792107 3 3 3
ACGTAAT T 0.181967571780293 0.804556583055474 0.179788791792107 3 3 3
ACGTACA T 0.181967571780293 0.804556583055474 0.179788791792107 3 3 3
ACGTACC T 0.181967571780293 0.804556583055474 0.179788791792107 3 3 3
ACGTACG T 0.181967571780293 0.804556583055474 0.179788791792107 3 3 3
ACGTACT T 0.181967571780293 0.804556583055474 0.179788791792107 3 3 3
ACGTAGA T 0.181967571780293 0.804556583055474 0.179788791792107 3 3 3
ACGTAGC T 0.181967571780293 0.804556583055474 0.179788791792107 3 3 3
ACGTAGG T 0.181967571780293 0.804556583055474 0.179788791792107 3 3 3
ACGTAGT T 0.181967571780293 0.804556583055474 0.179788791792107 3 3 3
ACGTATA T 0.145238708894018 0.765583809178276 0.143041076488727 5 5 5
ACGTATC T 0.145238708894018 0.765583809178276 0.143041076488727 5 5 5
ACGTATG T 0.145238708894018 0.765583809178276 0.143041076488727 7 7 7
ACGTATT T 0.145238708894018 0.765583809178276 0.143041076488727 5 5 5
ACGTCAA T 0.239284565936487 0.440359867866495 0.135510777051018 3 3 3
ACGTCAC T 0.239284565936487 0.440359867866495 0.135510777051018 3 3 3
ACGTCAG T 0.239284565936487 0.440359867866495 0.135510777051018 3 3 3
ACGTCAT T 0.239284565936487 0.440359867866495 0.135510777051018 3 3 3
ACGTCCA T 0.239284565936487 0.440359867866495 0.135510777051018 3 3 3
ACGTCCC T 0.239284565936487 0.440359867866495 0.135510777051018 3 3 3
ACGTCCG T 0.239284565936487 0.440359867866495 0.135510777051018 3 3 3
ACGTCCT T 0.239284565936487 0.440359867866495 0.135510777051018 3 3 3
ACGTCGA T 0.239284565936487 0.440359867866495 0.135510777051018 3 3 3
ACGTCGC T 0.239284565936487 0.440359867866495 0.135510777051018 3 3 3
ACGTCGG T 0.239284565936487 0.440359867866495 0.135510777051018 3 3 3
ACGTCGT T 0.239284565936487 0.440359867866495 0.135510777051018 3 3 3
ACGTCTA T 0.239284565936487 0.440359867866495 0.135510777051018 3 3 3
ACGTCTC T 0.239284565936487 0.440359867866495 0.135510777051018 3 3 3
ACGTCTG T 0.239284565936487 0.440359867866495 0.135510777051018 3 3 3
ACGTCTT T 0.239284565936487 0.440359867866495 0.135510777051018 3 3 3
ACGTGAA T 0.19085224157396 0.54455073254774 0.208727252940643 3 3 3
ACGTGAC T 0.19085224157396 0.54455073254774 0.208727252940643 3 3 3
ACGTGAG T 0.19085224157396 0.54455073254774 0.208727252940643 3 3 3
ACGTGAT T 0.19085224157396 0.54455073254774 0.208727252940643 3 3 3
ACGTGCA T 0.19085224157396 0.54455073254774 0.208727252940643 3 3 3
ACGTGCC T 0.19085224157396 0.54455073254774 0.208727252940643 3 3 3
ACGTGCG T 0.19085224157396 0.54455073254774 0.208727252940643 3 3 3
ACGTGCT T 0.19085224157396 0.54455073254774 0.208727252940643 3 3 3
ACGTGGA T 0.19085224157396 0.54455073254774 0.208727252940643 3 3 3
ACGTGGC T 0.19085224157396 0.54455073254774 0.208727252940643 3 3 3
ACGTGGG T 0.19085224157396 0.54455073254774 0.208727252940643 3 3 3
ACGTGGT T 0.19085224157396 0.54455073254774 0.208727252940643 3 3 3
ACGTGTA T 0.283522720029948 0.7468674435561 0.208727252940643 5 5 3
ACGTGTC T 0.283522720029948 0.7468674435561 0.208727252940643 5 5 3
ACGTGTG T 0.283522720029948 0.7468674435561 0.208727252940643 7 7 3
ACGTGTT T 0.283522720029948 0.7468674435561 0.208727252940643 5 5 3
ACGTTAA T 0.151591273831482 0.402117864106373 0.146370499477094 3 5 3
ACGTTAC T 0.151591273831482 0.402117864106373 0.146370499477094 3 5 3
ACGTTAG T 0.151591273831482 0.402117864106373 0.146370499477094 3 7 3
ACGTTAT T 0.151591273831482 0.402117864106373 0.146370499477094 3 5 3
ACGTTCA T 0.151591273831482 0.534272988273472 0.146370499477094 3 3 3
ACGTTCC T 0.151591273831482 0.534272988273472 0.146370499477094 3 3 3
ACGTTCG T 0.151591273831482 0.534272988273472 0.146370499477094 3 3 3
ACGTTCT T 0.151591273831482 0.534272988273472 0.146370499477094 3 3 3
ACGTTGA T 0.151591273831482 0.534272988273472 0.146370499477094 3 3 3
ACGTTGC T 0.151591273831482 0.534272988273472 0.146370499477094 3 3 3
ACGTTGG T 0.151591273831482 0.534272988273472 0.146370499477094 3 3 3
ACGTTGT T 0.151591273831482 0.534272988273472 0.146370499477094 3 3 3
ACGTTTA T 0.151591273831482 0.534272988273472 0.146370499477094 3 3 3
ACGTTTC T 0.151591273831482 0.534272988273472 0.146370499477094 3 3 3
ACGTTTG T 0.151591273831482 0.534272988273472 0.146370499477094 3 3 3
ACGTTTT T 0.151591273831482 0.534272988273472 0.146370499477094 3 3 3
ACTAAAA A 0.186680830804196 0.797482351463947 0.185234757114556 5 5 5
ACTAAAC A 0.186680830804196 0.797482351463947 0.185234757114556 5 5 5
ACTAAAG A 0.186680830804196 0.797482351463947 0.185234757114556 5 5 5
ACTAAAT A 0.186680830804196 0.797482351463947 0.185234757114556 5 5 5
ACTAACA A 0.204969501059687 0.292002601707883 0.171094729715227 5 5 5
ACTAACC A 0.274798676032763 0.228542791422317 0.171094729715227 7 7 5
ACTAACG A 0.199555869070536 0.251338633942768 0.136018198195078 7 7 7
ACTAACT A 0.204969501059687 0.292002601707883 0.171094729715227 5 5 5
ACTAAGA A 0.265816944164592 0.336760238444438 0.161916427778312 3 5 3
ACTAAGC A 0.265816944164592 0.336760238444438 0.161916427778312 3 5 3
ACTAAGG A 0.265816944164592 0.336760238444438 0.161916427778312 3 5 3
ACTAAGT A 0.265816944164592 0.336760238444438 0.161916427778312 3 5 3
ACTAATA A 0.339023078410324 0.477857619593522 0.161862498529788 5 5 5
ACTAATC A 0.339023078410324 0.477857619593522 0.161862498529788 5 5 5
ACTAATG A 0.339023078410324 0.477857619593522 0.161862498529788 5 5 5
ACTAATT A 0.339023078410324 0.477857619593522 0.161862498529788 5 5 5
ACTACAA A 0.213796135467631 2.43216694967013 0.207195175582319 5 5 5
ACTACAC A 0.213796135467631 2.43216694967013 0.207195175582319 5 5 5
ACTACAG A 0.213796135467631 2.43216694967013 0.207195175582319 5 5 5
ACTACAT A 0.213796135467631 2.43216694967013 0.207195175582319 5 5 5
ACTACCA A 0.179788791792107 0.804556583055474 0.181967571780293 3 3 3
ACTACCC A 0.179788791792107 0.804556583055474 0.181967571780293 3 3 3
ACTACCG A 0.179788791792107 0.804556583055474 0.181967571780293 3 3 3
ACTACCT A 0.179788791792107 0.804556583055474 0.181967571780293 3 3 3
ACTACGA A 0.179788791792107 0.804556583055474 0.181967571780293 3 3 3
ACTACGC A 0.179788791792107 0.804556583055474 0.181967571780293 3 3 3
ACTACGG A 0.179788791792107 0.804556583055474 0.181967571780293 3 3 3
ACTACGT A 0.179788791792107 0.804556583055474 0.181967571780293 3 3 3
ACTACTA A 0.179788791792107 0.804556583055474 0.181967571780293 3 3 3
ACTACTC A 0.179788791792107 0.804556583055474 0.181967571780293 3 3 3
ACTACTG A 0.179788791792107 0.804556583055474 0.181967571780293 3 3 3
ACTACTT A 0.179788791792107 0.804556583055474 0.181967571780293 3 3 3
ACTAGAA A 0.153273939121704 0.80176162927767 0.221596099798337 5 5 3
ACTAGAC A 0.153273939121704 0.80176162927767 0.221596099798337 5 5 3
ACTAGAG A 0.153273939121704 0.80176162927767 0.221596099798337 5 5 3
ACTAGAT A 0.153273939121704 0.80176162927767 0.221596099798337 5 5 3
ACTAGCA A 0.327665053921239 0.715654930176028 0.221596099798337 5 3 3
ACTAGCC A 0.327665053921239 0.715654930176028 0.221596099798337 5 3 3
ACTAGCG A 0.327665053921239 0.715654930176028 0.221596099798337 5 3 3
ACTAGCT A 0.327665053921239 0.715654930176028 0.221596099798337 5 3 3
ACTAGGA A 0.172109072861846 0.715654930176028 0.221596099798337 3 3 3
ACTAGGC A 0.172109072861846 0.715654930176028 0.221596099798337 3 3 3
ACTAGGG A 0.172109072861846 0.715654930176028 0.221596099798337 3 3 3
ACTAGGT A 0.172109072861846 0.715654930176028 0.221596099798337 3 3 3
ACTAGTA A 0.237242380584376 1.44351756523815 0.250941076186225 5 5 5
ACTAGTC A 0.237242380584376 1.44351756523815 0.250941076186225 5 5 5
ACTAGTG A 0.237242380584376 1.44351756523815 0.250941076186225 5 5 5
ACTAGTT A 0.212717227905372 1.44351756523815 0.246677361970632 7 7 7
ACTATAA A 0.173359973506973 0.777437383784099 0.193578411489624 3 7 7
ACTATAC A 0.173359973506973 1.46938040685208 0.329333274047128 3 5 5
ACTATAG A 0.173359973506973 1.46938040685208 0.329333274047128 3 5 5
ACTATAT A 0.173359973506973 1.46938040685208 0.329333274047128 3 5 5
ACTATCA A 0.269464110423268 1.93709828551871 0.183578526720582 5 5 5
ACTATCC A 0.269464110423268 1.93709828551871 0.183578526720582 5 5 5
ACTATCG A 0.353197365284141 2.28806175870773 0.258776258858155 7 7 7
ACTATCT A 0.269464110423268 1.93709828551871 0.183578526720582 5 5 5
ACTATGA A 0.259079979555456 3.71737884827397 0.226682499488592 5 7 7
ACTATGC A 0.259903926887718 0.851218942804943 0.223065825170222 7 7 7
ACTATGG A 0.259079979555456 2.8385008230385 0.204289454790874 5 5 5
ACTATGT A 0.259079979555456 2.8385008230385 0.204289454790874 5 5 5
ACTATTA A 0.295706114186904 1.58711938500853 0.176876207643967 5 5 5
ACTATTC A 0.300842444208551 1.09798177963813 0.151633370543088 7 7 7
ACTATTG A 0.295706114186904 1.58711938500853 0.176876207643967 5 5 5
ACTATTT A 0.295706114186904 1.58711938500853 0.176876207643967 5 5 5
ACTCAAA C 0.194395209220786 0.207779811986457 0.873922250151822 3 3 3
ACTCAAC C 0.194395209220786 0.207779811986457 0.873922250151822 3 3 3
ACTCAAG C 0.194395209220786 0.207779811986457 0.873922250151822 3 3 3
ACTCAAT C 0.194395209220786 0.207779811986457 0.873922250151822 3 3 3
ACTCACA C 0.148383804705542 0.213660911154402 1.02114906773803 5 5 5
ACTCACC C 0.148383804705542 0.213660911154402 1.02114906773803 5 5 5
ACTCACG C 0.148383804705542 0.213660911154402 1.02114906773803 5 5 5
ACTCACT C 0.148383804705542 0.213660911154402 1.02114906773803 5 5 5
ACTCAGA C 0.0846588170938013 0.207779811986457 1.24534252188719 5 3 5
ACTCAGC C 0.0846588170938013 0.207779811986457 1.24534252188719 5 3 5
ACTCAGG C 0.0846588170938013 0.207779811986457 1.24534252188719 5 3 5
ACTCAGT C 0.0846588170938013 0.207779811986457 1.24534252188719 5 3 5
ACTCATA C 0.164851400994704 0.262808472149532 1.95733519952841 5 7 7
ACTCATC C 0.180132020362565 0.143747508457871 0.969844336945558 7 7 7
ACTCATG C 0.164851400994704 0.20589844325403 1.30243135586215 5 5 5
ACTCATT C 0.164851400994704 0.20589844325403 1.30243135586215 5 5 5
ACTCCAA C 0.133507345838925 0.263019892858761 0.654104964590336 5 5 5
ACTCCAC C 0.133507345838925 0.263019892858761 0.654104964590336 5 5 5
ACTCCAG C 0.133507345838925 0.263019892858761 0.654104964590336 5 5 5
ACTCCAT C 0.133507345838925 0.263019892858761 0.654104964590336 5 5 5
ACTCCCA C 0.258140814366641 0.294166687665275 0.533362430070586 5 5 5
ACTCCCC C 0.258140814366641 0.294166687665275 0.533362430070586 5 5 5
ACTCCCG C 0.258140814366641 0.294166687665275 0.533362430070586 5 5 5
ACTCCCT C 0.258140814366641 0.294166687665275 0.533362430070586 5 5 5
ACTCCGA C 0.22930116115974 0.244163814441109 0.834621130847689 3 3 3
ACTCCGC C 0.22930116115974 0.244163814441109 0.834621130847689 3 3 3
ACTCCGG C 0.22930116115974 0.244163814441109 0.834621130847689 3 3 3
ACTCCGT C 0.22930116115974 0.244163814441109 0.834621130847689 3 3 3
ACTCCTA C 0.22930116115974 0.244163814441109 0.834621130847689 3 3 3
ACTCCTC C 0.22930116115974 0.244163814441109 0.834621130847689 3 3 3
ACTCCTG C 0.22930116115974 0.244163814441109 0.834621130847689 3 3 3
ACTCCTT C 0.22930116115974 0.244163814441109 0.834621130847689 3 3 3
ACTCGAA C 0.255369156558455 0.242586665562979 1.01075551603725 1 1 1
ACTCGAC C 0.255369156558455 0.242586665562979 1.01075551603725 1 1 1
ACTCGAG C 0.255369156558455 0.242586665562979 1.01075551603725 1 1 1
ACTCGAT C 0.255369156558455 0.242586665562979 1.01075551603725 1 1 1
ACTCGCA C 0.255369156558455 0.242586665562979 1.01075551603725 1 1 1
ACTCGCC C 0.255369156558455 0.242586665562979 1.01075551603725 1 1 1
ACTCGCG C 0.255369156558455 0.242586665562979 1.01075551603725 1 1 1
ACTCGCT C 0.255369156558455 0.242586665562979 1.01075551603725 1 1 1
ACTCGGA C 0.255369156558455 0.242586665562979 1.01075551603725 1 1 1
ACTCGGC C 0.255369156558455 0.242586665562979 1.01075551603725 1 1 1
ACTCGGG C 0.255369156558455 0.242586665562979 1.01075551603725 1 1 1
ACTCGGT C 0.255369156558455 0.242586665562979 1.01075551603725 1 1 1
ACTCGTA C 0.255369156558455 0.242586665562979 1.01075551603725 1 1 1
ACTCGTC C 0.255369156558455 0.242586665562979 1.01075551603725 1 1 1
ACTCGTG C 0.255369156558455 0.242586665562979 1.01075551603725 1 1 1
ACTCGTT C 0.255369156558455 0.242586665562979 1.01075551603725 1 1 1
ACTCTAA C 0.208993495647765 0.459653097631245 0.620597310740095 3 3 3
ACTCTAC C 0.208993495647765 0.459653097631245 0.620597310740095 3 3 3
ACTCTAG C 0.208993495647765 0.459653097631245 0.620597310740095 3 3 3
ACTCTAT C 0.208993495647765 0.459653097631245 0.620597310740095 3 3 3
ACTCTCA C 0.208993495647765 0.364829472446307 0.754409892874444 3 5 5
ACTCTCC C 0.208993495647765 0.364829472446307 0.754409892874444 3 5 5
ACTCTCG C 0.208993495647765 0.364829472446307 0.754409892874444 3 5 5
ACTCTCT C 0.208993495647765 0.364829472446307 0.754409892874444 3 5 5
ACTCTGA C 0.129512830348394 0.320720589434803 0.748223583067154 5 5 5
ACTCTGC C 0.129512830348394 0.320720589434803 0.748223583067154 5 5 5
ACTCTGG C 0.129512830348394 0.320720589434803 0.748223583067154 5 5 5
ACTCTGT C 0.129512830348394 0.320720589434803 0.748223583067154 5 5 5
ACTCTTA C 0.208993495647765 0.459653097631245 0.620597310740095 3 3 3
ACTCTTC C 0.208993495647765 0.459653097631245 0.620597310740095 3 3 3
ACTCTTG C 0.208993495647765 0.459653097631245 0.620597310740095 3 3 3
ACTCTTT C 0.208993495647765 0.459653097631245 0.620597310740095 3 3 3
ACTGAAA G 0.873922250151822 0.207779811986457 0.194395209220786 3 3 3
ACTGAAC G 0.873922250151822 0.207779811986457 0.194395209220786 3 3 3
ACTGAAG G 0.873922250151822 0.207779811986457 0.194395209220786 3 3 3
ACTGAAT G 0.873922250151822 0.207779811986457 0.194395209220786 3 3 3
ACTGACA G 1.32238102329846 0.4503663748967 0.21615775786085 5 5 5
ACTGACC G 1.32238102329846 0.4503663748967 0.21615775786085 5 5 5
ACTGACG G 1.32238102329846 0.4503663748967 0.21615775786085 5 5 5
ACTGACT G 1.87136346586243 0.4503663748967 0.270940636949452 7 7 7
ACTGAGA G 1.24534252188719 0.207779811986457 0.0846588170938013 5 3 5
ACTGAGC G 1.24534252188719 0.207779811986457 0.0846588170938013 5 3 5
ACTGAGG G 1.24534252188719 0.207779811986457 0.0846588170938013 5 3 5
ACTGAGT G 1.24534252188719 0.207779811986457 0.0846588170938013 5 3 5
ACTGATA G 0.873922250151822 0.198738731735816 0.160073017526554 3 5 5
ACTGATC G 0.873922250151822 0.198738731735816 0.160073017526554 3 5 5
ACTGATG G 0.873922250151822 0.198738731735816 0.160073017526554 3 5 5
ACTGATT G 0.873922250151822 0.198738731735816 0.160073017526554 3 5 5
ACTGCAA G 0.988355917823978 0.197100943760779 0.408776503205207 5 5 5
ACTGCAC G 0.988355917823978 0.197100943760779 0.408776503205207 5 5 5
ACTGCAG G 0.988355917823978 0.197100943760779 0.408776503205207 5 5 5
ACTGCAT G 0.988355917823978 0.197100943760779 0.408776503205207 5 5 5
ACTGCCA G 1.16083273281417 0.148569993050435 0.272466239897634 3 3 3
ACTGCCC G 1.16083273281417 0.148569993050435 0.272466239897634 3 3 3
ACTGCCG G 1.16083273281417 0.148569993050435 0.272466239897634 3 3 3
ACTGCCT G 1.16083273281417 0.148569993050435 0.272466239897634 3 3 3
ACTGCGA G 1.16083273281417 0.148569993050435 0.272466239897634 3 3 3
ACTGCGC G 1.16083273281417 0.148569993050435 0.272466239897634 3 3 3
ACTGCGG G 1.16083273281417 0.148569993050435 0.272466239897634 3 3 3
ACTGCGT G 1.16083273281417 0.148569993050435 0.272466239897634 3 3 3
ACTGCTA G 2.21920982101452 0.240450654619536 0.552909355536078 5 5 5
ACTGCTC G 2.21920982101452 0.240450654619536 0.552909355536078 5 5 5
ACTGCTG G 2.21920982101452 0.240450654619536 0.552909355536078 5 5 5
ACTGCTT G 2.21920982101452 0.240450654619536 0.552909355536078 5 5 5
ACTGGAA G 1.46832165039927 0.114401870828256 0.104901703272314 5 5 5
ACTGGAC G 1.46832165039927 0.114401870828256 0.104901703272314 5 5 5
ACTGGAG G 1.46832165039927 0.114401870828256 0.104901703272314 5 5 5
ACTGGAT G 1.3720837888558 0.114401870828256 0.130651133157764 7 7 7
ACTGGCA G 0.997660710857087 0.143228384705211 0.209179507488769 3 5 5
ACTGGCC G 0.997660710857087 0.143228384705211 0.209179507488769 3 7 7
ACTGGCG G 0.997660710857087 0.143228384705211 0.209179507488769 3 5 5
ACTGGCT G 0.997660710857087 0.143228384705211 0.209179507488769 3 5 5
ACTGGGA G 0.914399347772546 0.112989680398178 0.236655366199589 5 5 5
ACTGGGC G 0.914399347772546 0.112989680398178 0.236655366199589 5 5 5
ACTGGGG G 0.914399347772546 0.112989680398178 0.236655366199589 5 5 5
ACTGGGT G 0.907938617341942 0.112989680398178 0.324303151135551 7 7 7
ACTGGTA G 0.657291197996345 0.239689789721563 0.452595375729579 5 5 5
ACTGGTC G 0.657291197996345 0.239689789721563 0.452595375729579 5 5 5
ACTGGTG G 0.732586384348344 0.159823071094827 0.415738143691484 7 7 7
ACTGGTT G 0.657291197996345 0.239689789721563 0.452595375729579 5 5 5
ACTGTAA G 1.67714255242859 0.388210518499687 0.259262848449708 7 7 7
ACTGTAC G 1.67714255242859 0.388210518499687 0.259262848449708 5 5 5
ACTGTAG G 1.67714255242859 0.388210518499687 0.259262848449708 5 5 5
ACTGTAT G 1.67714255242859 0.388210518499687 0.259262848449708 5 5 5
ACTGTCA G 1.32926885361645 0.20376480028116 0.234717696953637 3 3 3
ACTGTCC G 1.32926885361645 0.20376480028116 0.234717696953637 3 3 3
ACTGTCG G 1.32926885361645 0.20376480028116 0.234717696953637 3 3 3
ACTGTCT G 1.32926885361645 0.20376480028116 0.234717696953637 3 3 3
ACTGTGA G 1.21136586310522 0.41498366912879 0.295935702290904 5 5 5
ACTGTGC G 1.21136586310522 0.41498366912879 0.295935702290904 5 5 5
ACTGTGG G 1.21136586310522 0.41498366912879 0.295935702290904 5 5 5
ACTGTGT G 1.21136586310522 0.41498366912879 0.295935702290904 5 5 5
ACTGTTA G 1.31774548669916 0.362209306199745 0.255314409536617 5 5 5
ACTGTTC G 1.31774548669916 0.362209306199745 0.255314409536617 5 5 5
ACTGTTG G 1.35542486846534 0.362209306199745 0.201164810007928 7 5 7
ACTGTTT G 1.31774548669916 0.362209306199745 0.255314409536617 5 5 5
ACTTAAA T 0.118443115695804 0.344529159315545 0.265816944164592 5 5 3
ACTTAAC T 0.118443115695804 0.344529159315545 0.265816944164592 5 5 3
ACTTAAG T 0.118443115695804 0.344529159315545 0.265816944164592 5 5 3
ACTTAAT T 0.118443115695804 0.344529159315545 0.265816944164592 5 5 3
ACTTACA T 0.161916427778312 0.486612921798615 0.265816944164592 3 3 3
ACTTACC T 0.161916427778312 0.486612921798615 0.265816944164592 3 3 3
ACTTACG T 0.161916427778312 0.486612921798615 0.265816944164592 3 3 3
ACTTACT T 0.161916427778312 0.486612921798615 0.265816944164592 3 3 3
ACTTAGA T 0.161916427778312 0.336760238444438 0.265816944164592 3 7 3
ACTTAGC T 0.161916427778312 0.336760238444438 0.265816944164592 3 5 3
ACTTAGG T 0.161916427778312 0.336760238444438 0.265816944164592 3 5 3
ACTTAGT T 0.161916427778312 0.336760238444438 0.265816944164592 3 5 3
ACTTATA T 0.161916427778312 0.486612921798615 0.265816944164592 3 3 3
ACTTATC T 0.161916427778312 0.486612921798615 0.265816944164592 3 3 3
ACTTATG T 0.161916427778312 0.486612921798615 0.265816944164592 3 3 3
ACTTATT T 0.161916427778312 0.486612921798615 0.265816944164592 3 3 3
ACTTCAA T 0.103949072043922 0.334033544530129 0.110521666301299 3 5 5
ACTTCAC T 0.103949072043922 0.334033544530129 0.110521666301299 3 5 5
ACTTCAG T 0.103949072043922 0.334033544530129 0.110521666301299 3 5 5
ACTTCAT T 0.103949072043922 0.334033544530129 0.110521666301299 3 5 5
ACTTCCA T 0.148456371462693 0.199716569477613 0.147118242145357 7 7 7
ACTTCCC T 0.148456371462693 0.199716569477613 0.147118242145357 5 5 5
ACTTCCG T 0.148456371462693 0.199716569477613 0.147118242145357 5 5 5
ACTTCCT T 0.148456371462693 0.199716569477613 0.147118242145357 5 5 5
ACTTCGA T 0.103949072043922 0.294897595320305 0.13195613981485 3 3 3
ACTTCGC T 0.103949072043922 0.294897595320305 0.13195613981485 3 3 3
ACTTCGG T 0.103949072043922 0.294897595320305 0.13195613981485 3 3 3
ACTTCGT T 0.103949072043922 0.294897595320305 0.13195613981485 3 3 3
ACTTCTA T 0.103949072043922 0.294897595320305 0.13195613981485 3 3 3
ACTTCTC T 0.103949072043922 0.294897595320305 0.13195613981485 3 3 3
ACTTCTG T 0.103949072043922 0.294897595320305 0.13195613981485 3 3 3
ACTTCTT T 0.103949072043922 0.294897595320305 0.13195613981485 3 3 3
ACTTGAA T 0.129541811139761 0.482317324711248 0.177642113194024 3 3 3
ACTTGAC T 0.129541811139761 0.482317324711248 0.177642113194024 3 3 3
ACTTGAG T 0.129541811139761 0.482317324711248 0.177642113194024 3 3 3
ACTTGAT T 0.129541811139761 0.482317324711248 0.177642113194024 3 3 3
ACTTGCA T 0.089369815497787 0.546516259181436 0.20911396213765 5 5 5
ACTTGCC T 0.089369815497787 0.546516259181436 0.20911396213765 5 5 5
ACTTGCG T 0.089369815497787 0.546516259181436 0.20911396213765 5 5 5
ACTTGCT T 0.089369815497787 0.546516259181436 0.20911396213765 5 5 5
ACTTGGA T 0.190206966486091 0.252506523155994 0.242481997278687 7 7 7
ACTTGGC T 0.190206966486091 0.252506523155994 0.242481997278687 5 5 5
ACTTGGG T 0.190206966486091 0.252506523155994 0.242481997278687 5 5 5
ACTTGGT T 0.190206966486091 0.252506523155994 0.242481997278687 5 5 5
ACTTGTA T 0.129541811139761 0.482317324711248 0.177642113194024 3 3 3
ACTTGTC T 0.129541811139761 0.482317324711248 0.177642113194024 3 3 3
ACTTGTG T 0.129541811139761 0.482317324711248 0.177642113194024 3 3 3
ACTTGTT T 0.129541811139761 0.482317324711248 0.177642113194024 3 3 3
ACTTTAA T 0.127265098968737 0.296736735506024 0.215692351285998 3 3 5
ACTTTAC T 0.127265098968737 0.296736735506024 0.215692351285998 3 3 5
ACTTTAG T 0.127265098968737 0.296736735506024 0.215692351285998 3 3 5
ACTTTAT T 0.127265098968737 0.296736735506024 0.215692351285998 3 3 5
ACTTTCA T 0.127265098968737 0.296736735506024 0.170783126467245 3 3 3
ACTTTCC T 0.127265098968737 0.296736735506024 0.170783126467245 3 3 3
ACTTTCG T 0.127265098968737 0.296736735506024 0.170783126467245 3 3 3
ACTTTCT T 0.127265098968737 0.296736735506024 0.170783126467245 3 3 3
ACTTTGA T 0.0892777687151874 0.790962135778744 0.0901429335012901 5 5 5
ACTTTGC T 0.0892777687151874 0.790962135778744 0.0901429335012901 5 5 5
ACTTTGG T 0.0892777687151874 0.790962135778744 0.0901429335012901 5 5 5
ACTTTGT T 0.0892777687151874 0.790962135778744 0.0901429335012901 5 5 5
ACTTTTA T 0.119303535327827 0.296736735506024 0.153054359740649 7 3 7
ACTTTTC T 0.123376621453859 0.296736735506024 0.145412345630278 5 3 5
ACTTTTG T 0.123376621453859 0.296736735506024 0.145412345630278 5 3 5
ACTTTTT T 0.127449707579891 0.296736735506024 0.137770331519907 7 3 7
AGAAAAA A 0.284237291706398 0.115477137406115 0.127265098968737 5 5 3
AGAAAAC A 0.284237291706398 0.115477137406115 0.127265098968737 5 5 3
AGAAAAG A 0.284237291706398 0.115477137406115 0.127265098968737 5 5 3
AGAAAAT A 0.284237291706398 0.115477137406115 0.127265098968737 7 7 3
AGAAACA A 0.148823160763735 0.225494101421643 0.127265098968737 5 5 3
AGAAACC A 0.148823160763735 0.225494101421643 0.127265098968737 5 5 3
AGAAACG A 0.148823160763735 0.225494101421643 0.127265098968737 5 5 3
AGAAACT A 0.148823160763735 0.225494101421643 0.127265098968737 5 5 3
AGAAAGA A 0.170783126467245 0.296736735506024 0.127265098968737 3 3 3
AGAAAGC A 0.170783126467245 0.296736735506024 0.127265098968737 3 3 3
AGAAAGG A 0.170783126467245 0.296736735506024 0.127265098968737 3 3 3
AGAAAGT A 0.170783126467245 0.296736735506024 0.127265098968737 3 3 3
AGAAATA A 0.209419224701028 0.222762468193743 0.0547305560742165 7 7 7
AGAAATC A 0.304598155908513 0.264436865432428 0.153714173533573 5 5 5
AGAAATG A 0.380107037269795 0.313393487722229 0.153714173533573 7 7 7
AGAAATT A 0.304598155908513 0.264436865432428 0.153714173533573 5 5 5
AGAACAA A 0.304637344503221 0.507240855186822 0.212695820203903 7 7 5
AGAACAC A 0.16910010244174 0.507240855186822 0.212695820203903 5 5 5
AGAACAG A 0.16910010244174 0.507240855186822 0.212695820203903 5 5 5
AGAACAT A 0.16910010244174 0.507240855186822 0.212695820203903 5 5 5
AGAACCA A 0.146370499477094 0.608123297815925 0.151591273831482 3 5 3
AGAACCC A 0.146370499477094 0.608123297815925 0.151591273831482 3 5 3
AGAACCG A 0.146370499477094 0.608123297815925 0.151591273831482 3 5 3
AGAACCT A 0.146370499477094 0.608123297815925 0.151591273831482 3 5 3
AGAACGA A 0.146370499477094 0.534272988273472 0.151591273831482 3 3 3
AGAACGC A 0.146370499477094 0.534272988273472 0.151591273831482 3 3 3
AGAACGG A 0.146370499477094 0.534272988273472 0.151591273831482 3 3 3
AGAACGT A 0.146370499477094 0.534272988273472 0.151591273831482 3 3 3
AGAACTA A 0.269927092715091 0.749748830368362 0.201484481252746 5 7 5
AGAACTC A 0.269927092715091 0.649045425677222 0.201484481252746 5 5 5
AGAACTG A 0.269927092715091 0.649045425677222 0.201484481252746 5 5 5
AGAACTT A 0.269927092715091 0.649045425677222 0.201484481252746 5 5 5
AGAAGAA A 0.270978808592403 0.729017317718458 0.0485079248280931 5 5 5
AGAAGAC A 0.270978808592403 0.729017317718458 0.0485079248280931 5 5 5
AGAAGAG A 0.270978808592403 0.729017317718458 0.0485079248280931 5 5 5
AGAAGAT A 0.270978808592403 0.729017317718458 0.0485079248280931 5 5 5
AGAAGCA A 0.156798278632531 0.42703768162917 0.186668936669766 3 3 3
AGAAGCC A 0.156798278632531 0.42703768162917 0.186668936669766 3 3 3
AGAAGCG A 0.156798278632531 0.42703768162917 0.186668936669766 3 3 3
AGAAGCT A 0.156798278632531 0.42703768162917 0.186668936669766 3 3 3
AGAAGGA A 0.156798278632531 0.42703768162917 0.186668936669766 3 3 3
AGAAGGC A 0.156798278632531 0.42703768162917 0.186668936669766 3 3 3
AGAAGGG A 0.156798278632531 0.42703768162917 0.186668936669766 3 3 3
AGAAGGT A 0.156798278632531 0.42703768162917 0.186668936669766 3 3 3
AGAAGTA A 0.160971826993234 0.151590116968822 0.186668936669766 5 5 3
AGAAGTC A 0.160971826993234 0.151590116968822 0.186668936669766 5 5 3
AGAAGTG A 0.160971826993234 0.151590116968822 0.186668936669766 5 5 3
AGAAGTT A 0.160971826993234 0.151590116968822 0.186668936669766 5 5 3
AGAATAA A 0.240985273481939 1.48875829900936 0.150646646122106 5 5 5
AGAATAC A 0.240985273481939 1.48875829900936 0.150646646122106 5 5 5
AGAATAG A 0.240985273481939 1.48875829900936 0.150646646122106 5 5 5
AGAATAT A 0.171154545640925 0.683975544069081 0.150646646122106 7 7 5
AGAATCA A 0.160558376774109 0.668780283343875 0.174773088772564 5 3 5
AGAATCC A 0.160558376774109 0.668780283343875 0.174773088772564 5 3 5
AGAATCG A 0.160558376774109 0.668780283343875 0.174773088772564 5 3 5
AGAATCT A 0.160558376774109 0.668780283343875 0.174773088772564 5 3 5
AGAATGA A 0.0870389903310944 0.73470615854282 0.160756382157814 7 7 7
AGAATGC A 0.0840092942818613 0.519251700280201 0.132299080011087 5 5 5
AGAATGG A 0.0809795982326282 0.303797242017582 0.103841777864361 7 7 7
AGAATGT A 0.0840092942818613 0.519251700280201 0.132299080011087 5 5 5
AGAATTA A 0.274845261294845 0.371546154909899 0.14752870965927 5 5 5
AGAATTC A 0.274845261294845 0.371546154909899 0.14752870965927 5 5 5
AGAATTG A 0.274845261294845 0.371546154909899 0.14752870965927 5 5 5
AGAATTT A 0.274845261294845 0.371546154909899 0.14752870965927 5 5 5
AGACAAA C 0.234717696953637 0.20376480028116 1.32926885361645 3 3 3
AGACAAC C 0.234717696953637 0.20376480028116 1.32926885361645 3 3 3
AGACAAG C 0.234717696953637 0.20376480028116 1.32926885361645 3 3 3
AGACAAT C 0.234717696953637 0.20376480028116 1.32926885361645 3 3 3
AGACACA C 0.22255473910754 0.0959949795621551 0.835735445256836 7 7 7
AGACACC C 0.220847394222282 0.147771697310653 0.870358022694578 5 5 5
AGACACG C 0.220847394222282 0.147771697310653 0.870358022694578 5 5 5
AGACACT C 0.220847394222282 0.147771697310653 0.870358022694578 5 5 5
AGACAGA C 0.234717696953637 0.20376480028116 1.32926885361645 3 3 3
AGACAGC C 0.234717696953637 0.20376480028116 1.32926885361645 3 3 3
AGACAGG C 0.234717696953637 0.20376480028116 1.32926885361645 3 3 3
AGACAGT C 0.234717696953637 0.20376480028116 1.32926885361645 3 3 3
AGACATA C 0.210582895035266 0.133995137922294 1.2780126719203 5 5 5
AGACATC C 0.210582895035266 0.133995137922294 1.2780126719203 5 5 5
AGACATG C 0.210582895035266 0.133995137922294 1.2780126719203 5 5 5
AGACATT C 0.210582895035266 0.133995137922294 1.2780126719203 5 5 5
AGACCAA C 0.403768959126401 0.27617454665662 1.3780203979107 3 3 3
AGACCAC C 0.403768959126401 0.27617454665662 1.3780203979107 3 3 3
AGACCAG C 0.403768959126401 0.27617454665662 1.3780203979107 3 3 3
AGACCAT C 0.403768959126401 0.27617454665662 1.3780203979107 3 3 3
AGACCCA C 0.403768959126401 0.19939976419298 1.48825316009857 3 5 5
AGACCCC C 0.403768959126401 0.19939976419298 1.48825316009857 3 5 5
AGACCCG C 0.403768959126401 0.19939976419298 1.48825316009857 3 5 5
AGACCCT C 0.403768959126401 0.19939976419298 1.48825316009857 3 5 5
AGACCGA C 0.403768959126401 0.27617454665662 1.3780203979107 3 3 3
AGACCGC C 0.403768959126401 0.27617454665662 1.3780203979107 3 3 3
AGACCGG C 0.403768959126401 0.27617454665662 1.3780203979107 3 3 3
AGACCGT C 0.403768959126401 0.27617454665662 1.3780203979107 3 3 3
AGACCTA C 0.403768959126401 0.27617454665662 1.3780203979107 3 3 3
AGACCTC C 0.403768959126401 0.27617454665662 1.3780203979107 3 3 3
AGACCTG C 0.403768959126401 0.27617454665662 1.3780203979107 3 3 3
AGACCTT C 0.403768959126401 0.27617454665662 1.3780203979107 3 3 3
AGACGAA C 0.255369156558455 0.242586665562979 1.01075551603725 1 1 1
AGACGAC C 0.255369156558455 0.242586665562979 1.01075551603725 1 1 1
AGACGAG C 0.255369156558455 0.242586665562979 1.01075551603725 1 1 1
AGACGAT C 0.255369156558455 0.242586665562979 1.01075551603725 1 1 1
AGACGCA C 0.255369156558455 0.242586665562979 1.01075551603725 1 1 1
AGACGCC C 0.255369156558455 0.242586665562979 1.01075551603725 1 1 1
AGACGCG C 0.255369156558455 0.242586665562979 1.01075551603725 1 1 1
AGACGCT C 0.255369156558455 0.242586665562979 1.01075551603725 1 1 1
AGACGGA C 0.255369156558455 0.242586665562979 1.01075551603725 1 1 1
AGACGGC C 0.255369156558455 0.242586665562979 1.01075551603725 1 1 1
AGACGGG C 0.255369156558455 0.242586665562979 1.01075551603725 1 1 1
AGACGGT C 0.255369156558455 0.242586665562979 1.01075551603725 1 1 1
AGACGTA C 0.255369156558455 0.242586665562979 1.01075551603725 1 1 1
AGACGTC C 0.255369156558455 0.242586665562979 1.01075551603725 1 1 1
AGACGTG C 0.255369156558455 0.242586665562979 1.01075551603725 1 1 1
AGACGTT C 0.255369156558455 0.242586665562979 1.01075551603725 1 1 1
AGACTAA C 0.311307058355096 0.381435623915178 0.846764966232117 3 3 3
AGACTAC C 0.311307058355096 0.381435623915178 0.846764966232117 3 3 3
AGACTAG C 0.311307058355096 0.381435623915178 0.846764966232117 3 3 3
AGACTAT C 0.311307058355096 0.381435623915178 0.846764966232117 3 3 3
AGACTCA C 0.311307058355096 0.381435623915178 0.846764966232117 3 3 3
AGACTCC C 0.311307058355096 0.381435623915178 0.846764966232117 3 3 3
AGACTCG C 0.311307058355096 0.381435623915178 0.846764966232117 3 3 3
AGACTCT C 0.311307058355096 0.381435623915178 0.846764966232117 3 3 3
AGACTGA C 0.517438314781259 0.513104572025826 1.05728293380928 5 5 5
AGACTGC C 0.517438314781259 0.513104572025826 1.05728293380928 5 5 5
AGACTGG C 0.505366413182385 0.513104572025826 1.18331971772508 7 7 7
AGACTGT C 0.517438314781259 0.513104572025826 1.05728293380928 5 5 5
AGACTTA C 0.282924149809952 0.289987510388422 0.550971544242583 5 5 5
AGACTTC C 0.282924149809952 0.289987510388422 0.550971544242583 5 5 5
AGACTTG C 0.198503389755731 0.29953455932808 0.392330422980317 7 7 7
AGACTTT C 0.282924149809952 0.289987510388422 0.550971544242583 5 5 5
AGAGAAA G 0.822556654983614 0.539512101735928 0.604083932333916 7 7 7
AGAGAAC G 0.632551947561189 0.513420486353752 0.382718166870803 5 5 5
AGAGAAG G 0.632551947561189 0.513420486353752 0.382718166870803 5 5 5
AGAGAAT G 0.632551947561189 0.513420486353752 0.382718166870803 5 5 5
AGAGACA G 0.620597310740095 0.459653097631245 0.208993495647765 3 3 3
AGAGACC G 0.620597310740095 0.459653097631245 0.208993495647765 3 3 3
AGAGACG G 0.620597310740095 0.459653097631245 0.208993495647765 3 3 3
AGAGACT G 0.620597310740095 0.459653097631245 0.208993495647765 3 3 3
AGAGAGA G 0.754409892874444 0.364829472446307 0.208993495647765 5 5 3
AGAGAGC G 0.754409892874444 0.364829472446307 0.208993495647765 5 5 3
AGAGAGG G 0.754409892874444 0.364829472446307 0.208993495647765 5 5 3
AGAGAGT G 0.754409892874444 0.364829472446307 0.208993495647765 5 5 3
AGAGATA G 0.795222044236961 0.434568108077374 0.133221353483435 5 5 5
AGAGATC G 0.795222044236961 0.434568108077374 0.133221353483435 5 5 5
AGAGATG G 0.795222044236961 0.434568108077374 0.133221353483435 5 5 5
AGAGATT G 0.795222044236961 0.434568108077374 0.133221353483435 5 5 5
AGAGCAA G 1.90273710299703 0.419873860354529 0.123055417284243 5 5 5
AGAGCAC G 1.90273710299703 0.419873860354529 0.123055417284243 5 5 5
AGAGCAG G 1.90273710299703 0.419873860354529 0.123055417284243 5 5 5
AGAGCAT G 1.90273710299703 0.419873860354529 0.123055417284243 5 5 5
AGAGCCA G 0.854860642346237 0.292873808813412 0.247092603468511 3 3 3
AGAGCCC G 0.854860642346237 0.292873808813412 0.247092603468511 3 3 3
AGAGCCG G 0.854860642346237 0.292873808813412 0.247092603468511 3 3 3
AGAGCCT G 0.854860642346237 0.292873808813412 0.247092603468511 3 3 3
AGAGCGA G 0.854860642346237 0.292873808813412 0.247092603468511 3 3 3
AGAGCGC G 0.854860642346237 0.292873808813412 0.247092603468511 3 3 3
AGAGCGG G 0.854860642346237 0.292873808813412 0.247092603468511 3 3 3
AGAGCGT G 0.854860642346237 0.292873808813412 0.247092603468511 3 3 3
AGAGCTA G 0.854860642346237 0.292873808813412 0.247092603468511 3 3 3
AGAGCTC G 0.854860642346237 0.292873808813412 0.247092603468511 3 3 3
AGAGCTG G 0.854860642346237 0.292873808813412 0.247092603468511 3 3 3
AGAGCTT G 0.854860642346237 0.292873808813412 0.247092603468511 3 3 3
AGAGGAA G 1.00359345419132 0.202890068438744 0.187353626980797 5 5 5
AGAGGAC G 1.00359345419132 0.202890068438744 0.187353626980797 5 5 5
AGAGGAG G 1.00359345419132 0.202890068438744 0.187353626980797 5 5 5
AGAGGAT G 0.881106276250138 0.261872962781229 0.187353626980797 7 7 5
AGAGGCA G 1.01835472573354 0.284328754502942 0.325934713675976 3 3 3
AGAGGCC G 1.01835472573354 0.284328754502942 0.325934713675976 3 3 3
AGAGGCG G 1.01835472573354 0.284328754502942 0.325934713675976 3 3 3
AGAGGCT G 1.01835472573354 0.284328754502942 0.325934713675976 3 3 3
AGAGGGA G 1.01835472573354 0.284328754502942 0.325934713675976 3 3 3
AGAGGGC G 1.01835472573354 0.284328754502942 0.325934713675976 3 3 3
AGAGGGG G 1.01835472573354 0.284328754502942 0.325934713675976 3 3 3
AGAGGGT G 1.01835472573354 0.284328754502942 0.325934713675976 3 3 3
AGAGGTA G 1.01835472573354 0.284328754502942 0.325934713675976 3 3 3
AGAGGTC G 1.01835472573354 0.284328754502942 0.325934713675976 3 3 3
AGAGGTG G 1.01835472573354 0.284328754502942 0.325934713675976 3 3 3
AGAGGTT G 1.01835472573354 0.284328754502942 0.325934713675976 3 3 3
AGAGTAA G 1.52141654256066 0.272301710202782 0.512744531343307 5 5 5
AGAGTAC G 1.52141654256066 0.272301710202782 0.512744531343307 5 5 5
AGAGTAG G 1.52141654256066 0.272301710202782 0.512744531343307 5 5 5
AGAGTAT G 1.52141654256066 0.272301710202782 0.512744531343307 7 7 7
AGAGTCA G 0.846764966232117 0.381435623915178 0.311307058355096 3 3 3
AGAGTCC G 0.846764966232117 0.381435623915178 0.311307058355096 3 3 3
AGAGTCG G 0.846764966232117 0.381435623915178 0.311307058355096 3 3 3
AGAGTCT G 0.846764966232117 0.381435623915178 0.311307058355096 3 3 3
AGAGTGA G 1.55993345675078 0.390792770787278 0.284581652119389 5 5 5
AGAGTGC G 1.55993345675078 0.390792770787278 0.284581652119389 5 5 5
AGAGTGG G 1.55993345675078 0.390792770787278 0.284581652119389 5 5 5
AGAGTGT G 1.60826230400078 0.390792770787278 0.366696862038386 7 5 7
AGAGTTA G 1.49867625722154 0.314195729735447 0.408277261975365 5 5 5
AGAGTTC G 1.49867625722154 0.314195729735447 0.408277261975365 5 5 5
AGAGTTG G 1.49867625722154 0.314195729735447 0.408277261975365 5 5 5
AGAGTTT G 1.49867625722154 0.314195729735447 0.408277261975365 5 5 5
AGATAAA T 0.183720007245804 1.05068599901699 0.173359973506973 3 3 3
AGATAAC T 0.183720007245804 1.05068599901699 0.173359973506973 3 3 3
AGATAAG T 0.183720007245804 1.05068599901699 0.173359973506973 3 3 3
AGATAAT T 0.183720007245804 1.05068599901699 0.173359973506973 3 3 3
AGATACA T 0.183720007245804 1.05068599901699 0.173359973506973 3 3 3
AGATACC T 0.183720007245804 1.05068599901699 0.173359973506973 3 3 3
AGATACG T 0.183720007245804 1.05068599901699 0.173359973506973 3 3 3
AGATACT T 0.183720007245804 1.05068599901699 0.173359973506973 3 3 3
AGATAGA T 0.183578526720582 1.93709828551871 0.269464110423268 5 5 5
AGATAGC T 0.183578526720582 1.93709828551871 0.269464110423268 5 5 5
AGATAGG T 0.183578526720582 1.93709828551871 0.269464110423268 5 5 5
AGATAGT T 0.183578526720582 1.93709828551871 0.269464110423268 5 5 5
AGATATA T 0.135460913496109 1.03013636457034 0.313108991726457 5 7 7
AGATATC T 0.10944688312211 0.954051211315032 0.105819684412158 7 7 7
AGATATG T 0.135460913496109 0.936351317317347 0.183467278592119 5 5 5
AGATATT T 0.135460913496109 0.936351317317347 0.183467278592119 5 5 5
AGATCAA T 0.170120168051801 0.498620890795731 0.104517725541589 3 3 3
AGATCAC T 0.170120168051801 0.498620890795731 0.104517725541589 3 3 3
AGATCAG T 0.170120168051801 0.498620890795731 0.104517725541589 3 3 3
AGATCAT T 0.170120168051801 0.498620890795731 0.104517725541589 3 3 3
AGATCCA T 0.183574843741549 0.450079312992023 0.104517725541589 5 5 3
AGATCCC T 0.183574843741549 0.450079312992023 0.104517725541589 7 7 3
AGATCCG T 0.183574843741549 0.450079312992023 0.104517725541589 5 5 3
AGATCCT T 0.183574843741549 0.450079312992023 0.104517725541589 5 5 3
AGATCGA T 0.170120168051801 0.498620890795731 0.104517725541589 3 3 3
AGATCGC T 0.170120168051801 0.498620890795731 0.104517725541589 3 3 3
AGATCGG T 0.170120168051801 0.498620890795731 0.104517725541589 3 3 3
AGATCGT T 0.170120168051801 0.498620890795731 0.104517725541589 3 3 3
AGATCTA T 0.152225380214188 0.349330548583874 0.104517725541589 5 5 3
AGATCTC T 0.152225380214188 0.349330548583874 0.104517725541589 5 5 3
AGATCTG T 0.152225380214188 0.349330548583874 0.104517725541589 5 5 3
AGATCTT T 0.152225380214188 0.349330548583874 0.104517725541589 5 5 3
AGATGAA T 0.269061733995946 0.680210767422667 0.237273204851278 5 5 5
AGATGAC T 0.319425499134151 0.613747774943847 0.290640516158105 7 7 7
AGATGAG T 0.269061733995946 0.680210767422667 0.237273204851278 5 5 5
AGATGAT T 0.143596037110352 0.933271512925793 0.0532244200554953 7 7 7
AGATGCA T 0.27327059728544 0.874599194886774 0.222238359223998 3 3 3
AGATGCC T 0.27327059728544 0.874599194886774 0.222238359223998 3 3 3
AGATGCG T 0.27327059728544 0.874599194886774 0.222238359223998 3 3 3
AGATGCT T 0.27327059728544 0.874599194886774 0.222238359223998 3 3 3
AGATGGA T 0.196080995239315 0.831162666968237 0.0763483936150629 5 5 5
AGATGGC T 0.196080995239315 0.831162666968237 0.0763483936150629 5 5 5
AGATGGG T 0.196080995239315 0.831162666968237 0.0763483936150629 5 5 5
AGATGGT T 0.196080995239315 0.831162666968237 0.0763483936150629 5 5 5
AGATGTA T 0.23793232621095 0.874599194886774 0.158408310171386 5 3 5
AGATGTC T 0.23793232621095 0.874599194886774 0.158408310171386 5 3 5
AGATGTG T 0.23793232621095 0.874599194886774 0.158408310171386 5 3 5
AGATGTT T 0.23793232621095 0.874599194886774 0.158408310171386 5 3 5
AGATTAA T 0.180227004577746 0.246235161068505 0.156453562234372 3 5 5
AGATTAC T 0.180227004577746 0.246235161068505 0.156453562234372 3 5 5
AGATTAG T 0.180227004577746 0.246235161068505 0.156453562234372 3 5 5
AGATTAT T 0.180227004577746 0.246235161068505 0.156453562234372 3 5 5
AGATTCA T 0.174773088772564 0.668780283343875 0.160558376774109 5 3 5
AGATTCC T 0.174773088772564 0.668780283343875 0.160558376774109 5 3 5
AGATTCG T 0.174773088772564 0.668780283343875 0.160558376774109 5 3 5
AGATTCT T 0.174773088772564 0.668780283343875 0.160558376774109 5 3 5
AGATTGA T 0.201760402311422 0.668780283343875 0.064680801942549 5 3 5
AGATTGC T 0.201760402311422 0.668780283343875 0.064680801942549 5 3 5
AGATTGG T 0.201760402311422 0.668780283343875 0.064680801942549 5 3 5
AGATTGT T 0.201760402311422 0.668780283343875 0.064680801942549 5 3 5
AGATTTA T 0.119973598081517 0.805593768213434 0.120773540076427 5 5 5
AGATTTC T 0.119973598081517 0.805593768213434 0.120773540076427 5 5 5
AGATTTG T 0.119973598081517 0.805593768213434 0.120773540076427 5 5 5
AGATTTT T 0.119973598081517 0.805593768213434 0.120773540076427 5 5 5
AGCAAAA A 0.13079314055947 0.447214951590895 0.129541811139761 5 5 3
AGCAAAC A 0.13079314055947 0.447214951590895 0.129541811139761 5 5 3
AGCAAAG A 0.176025090762093 0.662204699900184 0.129541811139761 7 7 3
AGCAAAT A 0.13079314055947 0.447214951590895 0.129541811139761 5 5 3
AGCAACA A 0.177642113194024 0.482317324711248 0.129541811139761 3 3 3
AGCAACC A 0.177642113194024 0.482317324711248 0.129541811139761 3 3 3
AGCAACG A 0.177642113194024 0.482317324711248 0.129541811139761 3 3 3
AGCAACT A 0.177642113194024 0.482317324711248 0.129541811139761 3 3 3
AGCAAGA A 0.20911396213765 0.546516259181436 0.089369815497787 5 5 5
AGCAAGC A 0.20911396213765 0.546516259181436 0.089369815497787 5 5 5
AGCAAGG A 0.20911396213765 0.546516259181436 0.089369815497787 5 5 5
AGCAAGT A 0.20911396213765 0.546516259181436 0.089369815497787 5 5 5
AGCAATA A 0.21930220493865 0.45002572543564 0.129541811139761 5 5 3
AGCAATC A 0.21930220493865 0.45002572543564 0.129541811139761 5 5 3
AGCAATG A 0.21930220493865 0.45002572543564 0.129541811139761 5 5 3
AGCAATT A 0.21930220493865 0.45002572543564 0.129541811139761 5 5 3
AGCACAA A 0.275534244729586 0.451395678772176 0.119499645656338 5 5 5
AGCACAC A 0.275534244729586 0.451395678772176 0.119499645656338 5 5 5
AGCACAG A 0.275534244729586 0.451395678772176 0.119499645656338 5 5 5
AGCACAT A 0.275534244729586 0.451395678772176 0.119499645656338 5 5 5
AGCACCA A 0.164408203833657 0.400516221179392 0.156388419197455 5 5 5
AGCACCC A 0.164408203833657 0.400516221179392 0.156388419197455 5 5 5
AGCACCG A 0.164408203833657 0.400516221179392 0.156388419197455 5 5 5
AGCACCT A 0.0790142159770796 0.375042853965399 0.233625096630915 7 7 7
AGCACGA A 0.208727252940643 0.54455073254774 0.19085224157396 3 3 3
AGCACGC A 0.208727252940643 0.54455073254774 0.19085224157396 3 3 3
AGCACGG A 0.208727252940643 0.54455073254774 0.19085224157396 3 3 3
AGCACGT A 0.208727252940643 0.54455073254774 0.19085224157396 3 3 3
AGCACTA A 0.254553928978494 0.586080699776766 0.19085224157396 5 5 3
AGCACTC A 0.254553928978494 0.586080699776766 0.19085224157396 5 5 3
AGCACTG A 0.254553928978494 0.586080699776766 0.19085224157396 5 5 3
AGCACTT A 0.254553928978494 0.586080699776766 0.19085224157396 5 5 3
AGCAGAA A 0.177321923535353 0.50492077872476 0.254176195101419 3 3 3
AGCAGAC A 0.177321923535353 0.50492077872476 0.254176195101419 3 3 3
AGCAGAG A 0.177321923535353 0.50492077872476 0.254176195101419 3 3 3
AGCAGAT A 0.177321923535353 0.50492077872476 0.254176195101419 3 3 3
AGCAGCA A 0.156511243867434 0.25835772623194 0.227662696796936 7 7 7
AGCAGCC A 0.152509879668812 0.370718122408543 0.225136418150465 5 5 5
AGCAGCG A 0.152509879668812 0.370718122408543 0.225136418150465 5 5 5
AGCAGCT A 0.152509879668812 0.370718122408543 0.225136418150465 5 5 5
AGCAGGA A 0.177321923535353 0.375236957469105 0.254176195101419 3 5 3
AGCAGGC A 0.177321923535353 0.375236957469105 0.254176195101419 3 5 3
AGCAGGG A 0.177321923535353 0.375236957469105 0.254176195101419 3 5 3
AGCAGGT A 0.177321923535353 0.375236957469105 0.254176195101419 3 5 3
AGCAGTA A 0.177321923535353 0.50492077872476 0.254176195101419 3 3 3
AGCAGTC A 0.177321923535353 0.50492077872476 0.254176195101419 3 3 3
AGCAGTG A 0.177321923535353 0.50492077872476 0.254176195101419 3 3 3
AGCAGTT A 0.177321923535353 0.50492077872476 0.254176195101419 3 3 3
AGCATAA A 0.269511072615346 1.54956208470413 0.256566685517011 5 5 5
AGCATAC A 0.269511072615346 1.54956208470413 0.256566685517011 5 5 5
AGCATAG A 0.269511072615346 1.54956208470413 0.256566685517011 5 5 5
AGCATAT A 0.269511072615346 1.54956208470413 0.256566685517011 5 5 5
AGCATCA A 0.222238359223998 0.874599194886774 0.27327059728544 3 3 3
AGCATCC A 0.222238359223998 0.874599194886774 0.27327059728544 3 3 3
AGCATCG A 0.222238359223998 0.874599194886774 0.27327059728544 3 3 3
AGCATCT A 0.222238359223998 0.874599194886774 0.27327059728544 3 3 3
AGCATGA A 0.117584828526498 0.675706188505105 0.203829555271141 7 7 7
AGCATGC A 0.205463481119868 0.883697821207573 0.248503260463412 5 5 5
AGCATGG A 0.187561779055317 0.787495381076894 0.191056762809281 7 7 7
AGCATGT A 0.205463481119868 0.883697821207573 0.248503260463412 5 5 5
AGCATTA A 0.289951411042755 1.31242964091468 0.450728250255498 5 7 7
AGCATTC A 0.289951411042755 0.882036683250452 0.327662457847769 5 5 5
AGCATTG A 0.345044394673369 0.714742213875955 0.327662457847769 7 7 5
AGCATTT A 0.23485842741214 0.516516854788189 0.327662457847769 7 7 5
AGCCAAA C 0.267558945306547 0.181281429711695 0.997660710857087 3 3 3
AGCCAAC C 0.267558945306547 0.181281429711695 0.997660710857087 3 3 3
AGCCAAG C 0.267558945306547 0.181281429711695 0.997660710857087 3 3 3
AGCCAAT C 0.267558945306547 0.181281429711695 0.997660710857087 3 3 3
AGCCACA C 0.271626721314388 0.0996270333566429 0.684507745721473 5 5 5
AGCCACC C 0.271626721314388 0.0996270333566429 0.684507745721473 5 5 5
AGCCACG C 0.271626721314388 0.0996270333566429 0.684507745721473 5 5 5
AGCCACT C 0.271626721314388 0.0996270333566429 0.684507745721473 5 5 5
AGCCAGA C 0.209179507488769 0.143228384705211 0.997660710857087 5 5 3
AGCCAGC C 0.209179507488769 0.143228384705211 0.997660710857087 5 5 3
AGCCAGG C 0.209179507488769 0.143228384705211 0.997660710857087 5 5 3
AGCCAGT C 0.209179507488769 0.143228384705211 0.997660710857087 5 5 3
AGCCATA C 0.156698264764186 0.109839422362927 1.05937926843088 7 7 7
AGCCATC C 5.09328361138811 0.0892598564007651 0.672954135463962 7 5 7
AGCCATG C 0.237047702117958 0.0892598564007651 0.842077465183303 5 5 5
AGCCATT C 0.237047702117958 0.0892598564007651 0.842077465183303 5 5 5
AGCCCAA C 0.307352999889973 0.249080683822827 1.12111681800151 3 3 3
AGCCCAC C 0.307352999889973 0.249080683822827 1.12111681800151 3 3 3
AGCCCAG C 0.307352999889973 0.249080683822827 1.12111681800151 3 3 3
AGCCCAT C 0.307352999889973 0.249080683822827 1.12111681800151 3 3 3
AGCCCCA C 0.307352999889973 0.249080683822827 1.12111681800151 3 3 3
AGCCCCC C 0.307352999889973 0.249080683822827 1.12111681800151 3 3 3
AGCCCCG C 0.307352999889973 0.249080683822827 1.12111681800151 3 3 3
AGCCCCT C 0.307352999889973 0.249080683822827 1.12111681800151 3 3 3
AGCCCGA C 0.307352999889973 0.249080683822827 1.12111681800151 3 3 3
AGCCCGC C 0.307352999889973 0.249080683822827 1.12111681800151 3 3 3
AGCCCGG C 0.307352999889973 0.249080683822827 1.12111681800151 3 3 3
AGCCCGT C 0.307352999889973 0.249080683822827 1.12111681800151 3 3 3
AGCCCTA C 0.307352999889973 0.249080683822827 1.12111681800151 3 3 3
AGCCCTC C 0.307352999889973 0.249080683822827 1.12111681800151 3 3 3
AGCCCTG C 0.307352999889973 0.249080683822827 1.12111681800151 3 3 3
AGCCCTT C 0.307352999889973 0.249080683822827 1.12111681800151 3 3 3
AGCCGAA C 0.255369156558455 0.242586665562979 1.01075551603725 1 1 1
AGCCGAC C 0.255369156558455 0.242586665562979 1.01075551603725 1 1 1
AGCCGAG C 0.255369156558455 0.242586665562979 1.01075551603725 1 1 1
AGCCGAT C 0.255369156558455 0.242586665562979 1.01075551603725 1 1 1
AGCCGCA C 0.255369156558455 0.242586665562979 1.01075551603725 1 1 1
AGCCGCC C 0.255369156558455 0.242586665562979 1.01075551603725 1 1 1
AGCCGCG C 0.255369156558455 0.242586665562979 1.01075551603725 1 1 1
AGCCGCT C 0.255369156558455 0.242586665562979 1.01075551603725 1 1 1
AGCCGGA C 0.255369156558455 0.242586665562979 1.01075551603725 1 1 1
AGCCGGC C 0.255369156558455 0.242586665562979 1.01075551603725 1 1 1
AGCCGGG C 0.255369156558455 0.242586665562979 1.01075551603725 1 1 1
AGCCGGT C 0.255369156558455 0.242586665562979 1.01075551603725 1 1 1
AGCCGTA C 0.255369156558455 0.242586665562979 1.01075551603725 1 1 1
AGCCGTC C 0.255369156558455 0.242586665562979 1.01075551603725 1 1 1
AGCCGTG C 0.255369156558455 0.242586665562979 1.01075551603725 1 1 1
AGCCGTT C 0.255369156558455 0.242586665562979 1.01075551603725 1 1 1
AGCCTAA C 0.325934713675976 0.284328754502942 1.01835472573354 3 3 3
AGCCTAC C 0.325934713675976 0.284328754502942 1.01835472573354 3 3 3
AGCCTAG C 0.325934713675976 0.284328754502942 1.01835472573354 3 3 3
AGCCTAT C 0.325934713675976 0.284328754502942 1.01835472573354 3 3 3
AGCCTCA C 0.325934713675976 0.284328754502942 1.01835472573354 3 3 3
AGCCTCC C 0.325934713675976 0.284328754502942 1.01835472573354 3 3 3
AGCCTCG C 0.325934713675976 0.284328754502942 1.01835472573354 3 3 3
AGCCTCT C 0.325934713675976 0.284328754502942 1.01835472573354 3 3 3
AGCCTGA C 0.325934713675976 0.284328754502942 1.01835472573354 3 3 3
AGCCTGC C 0.325934713675976 0.284328754502942 1.01835472573354 3 3 3
AGCCTGG C 0.325934713675976 0.284328754502942 1.01835472573354 3 3 3
AGCCTGT C 0.325934713675976 0.284328754502942 1.01835472573354 3 3 3
AGCCTTA C 0.325934713675976 0.284328754502942 1.01835472573354 3 3 3
AGCCTTC C 0.325934713675976 0.284328754502942 1.01835472573354 3 3 3
AGCCTTG C 0.325934713675976 0.284328754502942 1.01835472573354 3 3 3
AGCCTTT C 0.325934713675976 0.284328754502942 1.01835472573354 3 3 3
AGCGAAA G 1.01075551603725 0.242586665562979 0.255369156558455 1 1 1
AGCGAAC G 1.01075551603725 0.242586665562979 0.255369156558455 1 1 1
AGCGAAG G 1.01075551603725 0.242586665562979 0.255369156558455 1 1 1
AGCGAAT G 1.01075551603725 0.242586665562979 0.255369156558455 1 1 1
AGCGACA G 1.01075551603725 0.242586665562979 0.255369156558455 1 1 1
AGCGACC G 1.01075551603725 0.242586665562979 0.255369156558455 1 1 1
AGCGACG G 1.01075551603725 0.242586665562979 0.255369156558455 1 1 1
AGCGACT G 1.01075551603725 0.242586665562979 0.255369156558455 1 1 1
AGCGAGA G 1.01075551603725 0.242586665562979 0.255369156558455 1 1 1
AGCGAGC G 1.01075551603725 0.242586665562979 0.255369156558455 1 1 1
AGCGAGG G 1.01075551603725 0.242586665562979 0.255369156558455 1 1 1
AGCGAGT G 1.01075551603725 0.242586665562979 0.255369156558455 1 1 1
AGCGATA G 1.01075551603725 0.242586665562979 0.255369156558455 1 1 1
AGCGATC G 1.01075551603725 0.242586665562979 0.255369156558455 1 1 1
AGCGATG G 1.01075551603725 0.242586665562979 0.255369156558455 1 1 1
AGCGATT G 1.01075551603725 0.242586665562979 0.255369156558455 1 1 1
AGCGCAA G 1.01075551603725 0.223507334105085 0.255369156558455 1 3 1
AGCGCAC G 1.01075551603725 0.223507334105085 0.255369156558455 1 3 1
AGCGCAG G 1.01075551603725 0.223507334105085 0.255369156558455 1 3 1
AGCGCAT G 1.01075551603725 0.223507334105085 0.255369156558455 1 3 1
AGCGCCA G 1.01075551603725 0.223507334105085 0.255369156558455 1 3 1
AGCGCCC G 1.01075551603725 0.223507334105085 0.255369156558455 1 3 1
AGCGCCG G 1.01075551603725 0.223507334105085 0.255369156558455 1 3 1
AGCGCCT G 1.01075551603725 0.223507334105085 0.255369156558455 1 3 1
AGCGCGA G 1.01075551603725 0.223507334105085 0.255369156558455 1 3 1
AGCGCGC G 1.01075551603725 0.223507334105085 0.255369156558455 1 3 1
AGCGCGG G 1.01075551603725 0.223507334105085 0.255369156558455 1 3 1
AGCGCGT G 1.01075551603725 0.223507334105085 0.255369156558455 1 3 1
AGCGCTA G 1.01075551603725 0.223507334105085 0.255369156558455 1 5 1
AGCGCTC G 1.01075551603725 0.223507334105085 0.255369156558455 1 5 1
AGCGCTG G 1.01075551603725 0.223507334105085 0.255369156558455 1 5 1
AGCGCTT G 1.01075551603725 0.223507334105085 0.255369156558455 1 5 1
AGCGGAA G 1.01075551603725 0.242586665562979 0.255369156558455 1 1 1
AGCGGAC G 1.01075551603725 0.242586665562979 0.255369156558455 1 1 1
AGCGGAG G 1.01075551603725 0.242586665562979 0.255369156558455 1 1 1
AGCGGAT G 1.01075551603725 0.242586665562979 0.255369156558455 1 1 1
AGCGGCA G 1.01075551603725 0.242586665562979 0.255369156558455 1 1 1
AGCGGCC G 1.01075551603725 0.242586665562979 0.255369156558455 1 1 1
AGCGGCG G 1.01075551603725 0.242586665562979 0.255369156558455 1 1 1
AGCGGCT G 1.01075551603725 0.242586665562979 0.255369156558455 1 1 1
AGCGGGA G 1.01075551603725 0.242586665562979 0.255369156558455 1 1 1
AGCGGGC G 1.01075551603725 0.242586665562979 0.255369156558455 1 1 1
AGCGGGG G 1.01075551603725 0.242586665562979 0.255369156558455 1 1 1
AGCGGGT G 1.01075551603725 0.242586665562979 0.255369156558455 1 1 1
AGCGGTA G 1.01075551603725 0.242586665562979 0.255369156558455 1 1 1
AGCGGTC G 1.01075551603725 0.242586665562979 0.255369156558455 1 1 1
AGCGGTG G 1.01075551603725 0.242586665562979 0.255369156558455 1 1 1
AGCGGTT G 1.01075551603725 0.242586665562979 0.255369156558455 1 1 1
AGCGTAA G 1.01075551603725 0.242586665562979 0.255369156558455 1 1 1
AGCGTAC G 1.01075551603725 0.242586665562979 0.255369156558455 1 1 1
AGCGTAG G 1.01075551603725 0.242586665562979 0.255369156558455 1 1 1
AGCGTAT G 1.01075551603725 0.242586665562979 0.255369156558455 1 1 1
AGCGTCA G 1.01075551603725 0.242586665562979 0.255369156558455 1 1 1
AGCGTCC G 1.01075551603725 0.242586665562979 0.255369156558455 1 1 1
AGCGTCG G 1.01075551603725 0.242586665562979 0.255369156558455 1 1 1
AGCGTCT G 1.01075551603725 0.242586665562979 0.255369156558455 1 1 1
AGCGTGA G 1.01075551603725 0.242586665562979 0.255369156558455 1 1 1
AGCGTGC G 1.01075551603725 0.242586665562979 0.255369156558455 1 1 1
AGCGTGG G 1.01075551603725 0.242586665562979 0.255369156558455 1 1 1
AGCGTGT G 1.01075551603725 0.242586665562979 0.255369156558455 1 1 1
AGCGTTA G 1.01075551603725 0.242586665562979 0.255369156558455 1 1 1
AGCGTTC G 1.01075551603725 0.242586665562979 0.255369156558455 1 1 1
AGCGTTG G 1.01075551603725 0.242586665562979 0.255369156558455 1 1 1
AGCGTTT G 1.01075551603725 0.242586665562979 0.255369156558455 1 1 1
AGCTAAA T 0.221596099798337 0.715654930176028 0.172109072861846 3 3 3
AGCTAAC T 0.221596099798337 0.715654930176028 0.172109072861846 3 3 3
AGCTAAG T 0.221596099798337 0.715654930176028 0.172109072861846 3 3 3
AGCTAAT T 0.221596099798337 0.715654930176028 0.172109072861846 3 3 3
AGCTACA T 0.221596099798337 0.715654930176028 0.172109072861846 3 3 3
AGCTACC T 0.221596099798337 0.715654930176028 0.172109072861846 3 3 3
AGCTACG T 0.221596099798337 0.715654930176028 0.172109072861846 3 3 3
AGCTACT T 0.221596099798337 0.715654930176028 0.172109072861846 3 3 3
AGCTAGA T 0.221596099798337 0.715654930176028 0.327665053921239 3 3 5
AGCTAGC T 0.221596099798337 0.715654930176028 0.327665053921239 3 3 5
AGCTAGG T 0.221596099798337 0.715654930176028 0.327665053921239 3 3 5
AGCTAGT T 0.221596099798337 0.715654930176028 0.327665053921239 3 3 5
AGCTATA T 0.122877127567475 0.566590007527357 0.0400674972374306 5 5 5
AGCTATC T 0.122877127567475 0.566590007527357 0.0400674972374306 5 5 5
AGCTATG T 0.122877127567475 0.566590007527357 0.0400674972374306 5 5 5
AGCTATT T 0.122877127567475 0.566590007527357 0.0400674972374306 5 5 5
AGCTCAA T 0.0991302513560604 0.364500577610086 0.108497127377518 5 5 5
AGCTCAC T 0.0991302513560604 0.364500577610086 0.108497127377518 5 5 5
AGCTCAG T 0.0991302513560604 0.364500577610086 0.108497127377518 5 5 5
AGCTCAT T 0.0991302513560604 0.364500577610086 0.108497127377518 5 5 5
AGCTCCA T 0.142504944903904 0.379861966251445 0.155436587163783 3 3 3
AGCTCCC T 0.142504944903904 0.379861966251445 0.155436587163783 3 3 3
AGCTCCG T 0.142504944903904 0.379861966251445 0.155436587163783 3 3 3
AGCTCCT T 0.142504944903904 0.379861966251445 0.155436587163783 3 3 3
AGCTCGA T 0.142504944903904 0.379861966251445 0.155436587163783 3 3 3
AGCTCGC T 0.142504944903904 0.379861966251445 0.155436587163783 3 3 3
AGCTCGG T 0.142504944903904 0.379861966251445 0.155436587163783 3 3 3
AGCTCGT T 0.142504944903904 0.379861966251445 0.155436587163783 3 3 3
AGCTCTA T 0.142504944903904 0.379861966251445 0.155436587163783 3 3 3
AGCTCTC T 0.142504944903904 0.379861966251445 0.155436587163783 3 3 3
AGCTCTG T 0.142504944903904 0.379861966251445 0.155436587163783 3 3 3
AGCTCTT T 0.142504944903904 0.379861966251445 0.155436587163783 3 3 3
AGCTGAA T 0.254176195101419 0.50492077872476 0.177321923535353 3 3 3
AGCTGAC T 0.254176195101419 0.50492077872476 0.177321923535353 3 3 3
AGCTGAG T 0.254176195101419 0.50492077872476 0.177321923535353 3 3 3
AGCTGAT T 0.254176195101419 0.50492077872476 0.177321923535353 3 3 3
AGCTGCA T 0.225136418150465 0.370718122408543 0.152509879668812 5 5 5
AGCTGCC T 0.225136418150465 0.370718122408543 0.152509879668812 5 5 5
AGCTGCG T 0.225136418150465 0.370718122408543 0.152509879668812 5 5 5
AGCTGCT T 0.225136418150465 0.370718122408543 0.152509879668812 5 5 5
AGCTGGA T 0.159475256222238 0.363234799169126 0.231845966255793 5 5 5
AGCTGGC T 0.159475256222238 0.363234799169126 0.231845966255793 5 5 5
AGCTGGG T 0.159475256222238 0.363234799169126 0.231845966255793 5 5 5
AGCTGGT T 0.159475256222238 0.363234799169126 0.231845966255793 5 5 5
AGCTGTA T 0.254176195101419 0.50492077872476 0.177321923535353 3 3 3
AGCTGTC T 0.254176195101419 0.50492077872476 0.177321923535353 3 3 3
AGCTGTG T 0.254176195101419 0.50492077872476 0.177321923535353 3 3 3
AGCTGTT T 0.254176195101419 0.50492077872476 0.177321923535353 3 3 3
AGCTTAA T 0.186668936669766 0.42703768162917 0.156798278632531 3 3 3
AGCTTAC T 0.186668936669766 0.42703768162917 0.156798278632531 3 3 3
AGCTTAG T 0.186668936669766 0.42703768162917 0.156798278632531 3 3 3
AGCTTAT T 0.186668936669766 0.42703768162917 0.156798278632531 3 3 3
AGCTTCA T 0.186668936669766 0.42703768162917 0.156798278632531 3 3 3
AGCTTCC T 0.186668936669766 0.42703768162917 0.156798278632531 3 3 3
AGCTTCG T 0.186668936669766 0.42703768162917 0.156798278632531 3 3 3
AGCTTCT T 0.186668936669766 0.42703768162917 0.156798278632531 3 3 3
AGCTTGA T 0.186668936669766 0.42703768162917 0.156798278632531 3 3 3
AGCTTGC T 0.186668936669766 0.42703768162917 0.156798278632531 3 3 3
AGCTTGG T 0.186668936669766 0.42703768162917 0.156798278632531 3 3 3
AGCTTGT T 0.186668936669766 0.42703768162917 0.156798278632531 3 3 3
AGCTTTA T 0.186668936669766 0.42703768162917 0.156798278632531 3 3 3
AGCTTTC T 0.186668936669766 0.42703768162917 0.156798278632531 3 3 3
AGCTTTG T 0.186668936669766 0.42703768162917 0.156798278632531 3 3 3
AGCTTTT T 0.186668936669766 0.42703768162917 0.156798278632531 3 3 3
AGGAAAA A 0.12879213464935 0.209040824299135 0.113504587727931 5 5 5
AGGAAAC A 0.12879213464935 0.209040824299135 0.105785428707718 5 5 7
AGGAAAG A 0.12879213464935 0.209040824299135 0.113504587727931 5 5 5
AGGAAAT A 0.12879213464935 0.209040824299135 0.113504587727931 5 5 5
AGGAACA A 0.120517613894151 0.328142758050289 0.137279303232544 5 7 7
AGGAACC A 0.120517613894151 0.328142758050289 0.13491801415258 5 5 5
AGGAACG A 0.120517613894151 0.328142758050289 0.13491801415258 5 5 5
AGGAACT A 0.120517613894151 0.328142758050289 0.13491801415258 5 5 5
AGGAAGA A 0.147118242145357 0.199716569477613 0.148456371462693 5 5 5
AGGAAGC A 0.147118242145357 0.199716569477613 0.148456371462693 5 5 5
AGGAAGG A 0.147118242145357 0.199716569477613 0.148456371462693 5 5 5
AGGAAGT A 0.147118242145357 0.199716569477613 0.148456371462693 5 5 5
AGGAATA A 0.0902773233173162 0.596763454231424 0.131211869387109 5 5 5
AGGAATC A 0.0902773233173162 0.39173456313149 0.131211869387109 5 7 5
AGGAATG A 0.0902773233173162 0.596763454231424 0.131211869387109 5 5 5
AGGAATT A 0.0902773233173162 0.596763454231424 0.131211869387109 5 5 5
AGGACAA A 0.144700127100024 0.474273171811071 0.187130273612953 5 5 5
AGGACAC A 0.144700127100024 0.474273171811071 0.187130273612953 5 5 5
AGGACAG A 0.144700127100024 0.474273171811071 0.187130273612953 5 5 5
AGGACAT A 0.144700127100024 0.474273171811071 0.187130273612953 5 5 5
AGGACCA A 0.135510777051018 0.440359867866495 0.239284565936487 3 3 3
AGGACCC A 0.135510777051018 0.440359867866495 0.239284565936487 3 3 3
AGGACCG A 0.135510777051018 0.440359867866495 0.239284565936487 3 3 3
AGGACCT A 0.135510777051018 0.440359867866495 0.239284565936487 3 3 3
AGGACGA A 0.135510777051018 0.440359867866495 0.239284565936487 3 3 3
AGGACGC A 0.135510777051018 0.440359867866495 0.239284565936487 3 3 3
AGGACGG A 0.135510777051018 0.440359867866495 0.239284565936487 3 3 3
AGGACGT A 0.135510777051018 0.440359867866495 0.239284565936487 3 3 3
AGGACTA A 0.135510777051018 0.418851563098175 0.351559720975323 3 5 7
AGGACTC A 0.135510777051018 0.418851563098175 0.345764969184826 3 5 5
AGGACTG A 0.135510777051018 0.418851563098175 0.345764969184826 3 5 5
AGGACTT A 0.135510777051018 0.418851563098175 0.345764969184826 3 5 5
AGGAGAA A 0.186487042545193 0.423076536322253 0.102490223084559 5 5 5
AGGAGAC A 0.186487042545193 0.423076536322253 0.102490223084559 5 5 5
AGGAGAG A 0.186487042545193 0.423076536322253 0.102490223084559 5 5 5
AGGAGAT A 0.186487042545193 0.423076536322253 0.102490223084559 5 5 5
AGGAGCA A 0.155436587163783 0.379861966251445 0.142504944903904 3 3 3
AGGAGCC A 0.155436587163783 0.379861966251445 0.142504944903904 3 3 3
AGGAGCG A 0.155436587163783 0.379861966251445 0.142504944903904 3 3 3
AGGAGCT A 0.155436587163783 0.379861966251445 0.142504944903904 3 3 3
AGGAGGA A 0.155436587163783 0.379861966251445 0.142504944903904 3 3 3
AGGAGGC A 0.155436587163783 0.379861966251445 0.142504944903904 3 3 3
AGGAGGG A 0.155436587163783 0.379861966251445 0.142504944903904 3 3 3
AGGAGGT A 0.155436587163783 0.379861966251445 0.142504944903904 3 3 3
AGGAGTA A 0.155436587163783 0.379861966251445 0.142504944903904 3 3 3
AGGAGTC A 0.155436587163783 0.379861966251445 0.142504944903904 3 3 3
AGGAGTG A 0.155436587163783 0.379861966251445 0.142504944903904 3 3 3
AGGAGTT A 0.155436587163783 0.379861966251445 0.142504944903904 3 3 3
AGGATAA A 0.106376587150075 0.492121159162905 0.133366611885727 5 5 5
AGGATAC A 0.106376587150075 0.492121159162905 0.133366611885727 5 5 5
AGGATAG A 0.106376587150075 0.492121159162905 0.133366611885727 5 5 5
AGGATAT A 0.106376587150075 0.492121159162905 0.133366611885727 7 7 7
AGGATCA A 0.104517725541589 0.450079312992023 0.183574843741549 3 5 5
AGGATCC A 0.104517725541589 0.450079312992023 0.183574843741549 3 5 5
AGGATCG A 0.104517725541589 0.450079312992023 0.183574843741549 3 5 5
AGGATCT A 0.104517725541589 0.450079312992023 0.183574843741549 3 5 5
AGGATGA A 0.136770647989791 0.403827895061413 0.342643591543014 5 5 5
AGGATGC A 0.136770647989791 0.403827895061413 0.342643591543014 5 5 5
AGGATGG A 0.136770647989791 0.403827895061413 0.342643591543014 5 5 5
AGGATGT A 0.287138761533335 0.385047051686074 0.454923986458862 7 7 7
AGGATTA A 0.104517725541589 0.550003595487085 0.119784511681541 3 5 5
AGGATTC A 0.104517725541589 0.550003595487085 0.119784511681541 3 5 5
AGGATTG A 0.104517725541589 0.550003595487085 0.119784511681541 3 5 5
AGGATTT A 0.104517725541589 0.550003595487085 0.119784511681541 3 5 5
AGGCAAA C 0.272466239897634 0.148569993050435 1.16083273281417 3 3 3
AGGCAAC C 0.272466239897634 0.148569993050435 1.16083273281417 3 3 3
AGGCAAG C 0.272466239897634 0.148569993050435 1.16083273281417 3 3 3
AGGCAAT C 0.272466239897634 0.148569993050435 1.16083273281417 3 3 3
AGGCACA C 0.242719304086967 0.125258681558752 0.946161992594925 5 5 5
AGGCACC C 0.242719304086967 0.125258681558752 0.946161992594925 5 5 5
AGGCACG C 0.242719304086967 0.125258681558752 0.946161992594925 5 5 5
AGGCACT C 0.242719304086967 0.125258681558752 0.946161992594925 5 5 5
AGGCAGA C 0.272466239897634 0.148569993050435 1.16083273281417 3 3 3
AGGCAGC C 0.272466239897634 0.148569993050435 1.16083273281417 3 3 3
AGGCAGG C 0.272466239897634 0.148569993050435 1.16083273281417 3 3 3
AGGCAGT C 0.272466239897634 0.148569993050435 1.16083273281417 3 3 3
AGGCATA C 0.272466239897634 0.148569993050435 1.16083273281417 3 3 3
AGGCATC C 0.272466239897634 0.148569993050435 1.16083273281417 3 3 3
AGGCATG C 0.272466239897634 0.148569993050435 1.16083273281417 3 3 3
AGGCATT C 0.272466239897634 0.148569993050435 1.16083273281417 3 3 3
AGGCCAA C 0.287072598737838 0.182729107389515 1.71330355279598 5 5 5
AGGCCAC C 0.287072598737838 0.182729107389515 1.71330355279598 5 5 5
AGGCCAG C 0.287072598737838 0.182729107389515 1.71330355279598 5 5 5
AGGCCAT C 0.287072598737838 0.182729107389515 1.71330355279598 5 5 5
AGGCCCA C 0.294800573393194 0.187919962113813 1.33399482881173 3 3 3
AGGCCCC C 0.294800573393194 0.187919962113813 1.33399482881173 3 3 3
AGGCCCG C 0.294800573393194 0.187919962113813 1.33399482881173 3 3 3
AGGCCCT C 0.294800573393194 0.187919962113813 1.33399482881173 3 3 3
AGGCCGA C 0.294800573393194 0.187919962113813 1.33399482881173 3 3 3
AGGCCGC C 0.294800573393194 0.187919962113813 1.33399482881173 3 3 3
AGGCCGG C 0.294800573393194 0.187919962113813 1.33399482881173 3 3 3
AGGCCGT C 0.294800573393194 0.187919962113813 1.33399482881173 3 3 3
AGGCCTA C 0.294800573393194 0.187919962113813 1.33399482881173 3 3 3
AGGCCTC C 0.294800573393194 0.187919962113813 1.33399482881173 3 3 3
AGGCCTG C 0.294800573393194 0.187919962113813 1.33399482881173 3 3 3
AGGCCTT C 0.294800573393194 0.187919962113813 1.33399482881173 3 3 3
AGGCGAA C 0.255369156558455 0.223507334105085 1.01075551603725 1 3 1
AGGCGAC C 0.255369156558455 0.223507334105085 1.01075551603725 1 3 1
AGGCGAG C 0.255369156558455 0.223507334105085 1.01075551603725 1 3 1
AGGCGAT C 0.255369156558455 0.223507334105085 1.01075551603725 1 3 1
AGGCGCA C 0.255369156558455 0.223507334105085 1.01075551603725 1 3 1
AGGCGCC C 0.255369156558455 0.223507334105085 1.01075551603725 1 3 1
AGGCGCG C 0.255369156558455 0.223507334105085 1.01075551603725 1 3 1
AGGCGCT C 0.255369156558455 0.223507334105085 1.01075551603725 1 3 1
AGGCGGA C 0.255369156558455 0.223507334105085 1.01075551603725 1 3 1
AGGCGGC C 0.255369156558455 0.223507334105085 1.01075551603725 1 3 1
AGGCGGG C 0.255369156558455 0.223507334105085 1.01075551603725 1 3 1
AGGCGGT C 0.255369156558455 0.223507334105085 1.01075551603725 1 3 1
AGGCGTA C 0.255369156558455 0.223507334105085 1.01075551603725 1 3 1
AGGCGTC C 0.255369156558455 0.223507334105085 1.01075551603725 1 3 1
AGGCGTG C 0.255369156558455 0.223507334105085 1.01075551603725 1 3 1
AGGCGTT C 0.255369156558455 0.223507334105085 1.01075551603725 1 3 1
AGGCTAA C 0.247092603468511 0.292873808813412 0.854860642346237 3 3 3
AGGCTAC C 0.247092603468511 0.292873808813412 0.854860642346237 3 3 3
AGGCTAG C 0.247092603468511 0.292873808813412 0.854860642346237 3 3 3
AGGCTAT C 0.247092603468511 0.292873808813412 0.854860642346237 3 3 3
AGGCTCA C 0.247092603468511 0.292873808813412 0.854860642346237 3 3 3
AGGCTCC C 0.247092603468511 0.292873808813412 0.854860642346237 3 3 3
AGGCTCG C 0.247092603468511 0.292873808813412 0.854860642346237 3 3 3
AGGCTCT C 0.247092603468511 0.292873808813412 0.854860642346237 3 3 3
AGGCTGA C 0.287575094548023 0.217882313175656 0.800528772435467 5 5 5
AGGCTGC C 0.287575094548023 0.217882313175656 0.800528772435467 5 5 5
AGGCTGG C 0.287575094548023 0.217882313175656 0.800528772435467 5 5 5
AGGCTGT C 0.287575094548023 0.217882313175656 0.800528772435467 5 5 5
AGGCTTA C 0.247092603468511 0.292873808813412 0.854860642346237 3 3 3
AGGCTTC C 0.247092603468511 0.292873808813412 0.854860642346237 3 3 3
AGGCTTG C 0.247092603468511 0.292873808813412 0.854860642346237 3 3 3
AGGCTTT C 0.247092603468511 0.292873808813412 0.854860642346237 3 3 3
AGGGAAA G 1.01383199269585 0.226035793748367 0.25927092920982 5 5 5
AGGGAAC G 1.01383199269585 0.226035793748367 0.25927092920982 5 5 5
AGGGAAG G 1.01383199269585 0.226035793748367 0.25927092920982 5 5 5
AGGGAAT G 1.01383199269585 0.226035793748367 0.25927092920982 5 5 5
AGGGACA G 1.12773673417143 0.37595475361372 0.406836042769287 7 7 7
AGGGACC G 0.910840942681684 0.343093686372844 0.34944898847937 5 5 5
AGGGACG G 0.910840942681684 0.343093686372844 0.34944898847937 5 5 5
AGGGACT G 0.910840942681684 0.343093686372844 0.34944898847937 5 5 5
AGGGAGA G 0.533362430070586 0.294166687665275 0.258140814366641 5 5 5
AGGGAGC G 0.533362430070586 0.294166687665275 0.258140814366641 5 5 5
AGGGAGG G 0.533362430070586 0.294166687665275 0.258140814366641 5 5 5
AGGGAGT G 0.533362430070586 0.294166687665275 0.258140814366641 5 5 5
AGGGATA G 0.850714931322355 0.342295399151182 0.4023744719718 5 5 5
AGGGATC G 0.771841145106798 0.26189901591591 0.530971508077952 7 7 7
AGGGATG G 0.850714931322355 0.342295399151182 0.4023744719718 5 5 5
AGGGATT G 0.850714931322355 0.342295399151182 0.4023744719718 5 5 5
AGGGCAA G 1.33399482881173 0.187919962113813 0.294800573393194 3 3 3
AGGGCAC G 1.33399482881173 0.187919962113813 0.294800573393194 3 3 3
AGGGCAG G 1.33399482881173 0.187919962113813 0.294800573393194 3 3 3
AGGGCAT G 1.33399482881173 0.187919962113813 0.294800573393194 3 3 3
AGGGCCA G 1.33399482881173 0.187919962113813 0.294800573393194 3 3 3
AGGGCCC G 1.33399482881173 0.187919962113813 0.294800573393194 3 3 3
AGGGCCG G 1.33399482881173 0.187919962113813 0.294800573393194 3 3 3
AGGGCCT G 1.33399482881173 0.187919962113813 0.294800573393194 3 3 3
AGGGCGA G 1.33399482881173 0.187919962113813 0.294800573393194 3 3 3
AGGGCGC G 1.33399482881173 0.187919962113813 0.294800573393194 3 3 3
AGGGCGG G 1.33399482881173 0.187919962113813 0.294800573393194 3 3 3
AGGGCGT G 1.33399482881173 0.187919962113813 0.294800573393194 3 3 3
AGGGCTA G 1.33399482881173 0.187919962113813 0.294800573393194 3 3 3
AGGGCTC G 1.33399482881173 0.187919962113813 0.294800573393194 3 3 3
AGGGCTG G 1.33399482881173 0.187919962113813 0.294800573393194 3 3 3
AGGGCTT G 1.33399482881173 0.187919962113813 0.294800573393194 3 3 3
AGGGGAA G 1.23922113086567 0.241104106442564 0.298724835020733 7 7 7
AGGGGAC G 1.23922113086567 0.241104106442564 0.298724835020733 5 5 5
AGGGGAG G 1.23922113086567 0.241104106442564 0.298724835020733 5 5 5
AGGGGAT G 1.23922113086567 0.241104106442564 0.298724835020733 5 5 5
AGGGGCA G 1.12111681800151 0.249080683822827 0.307352999889973 3 3 3
AGGGGCC G 1.12111681800151 0.249080683822827 0.307352999889973 3 3 3
AGGGGCG G 1.12111681800151 0.249080683822827 0.307352999889973 3 3 3
AGGGGCT G 1.12111681800151 0.249080683822827 0.307352999889973 3 3 3
AGGGGGA G 1.12111681800151 0.249080683822827 0.307352999889973 3 3 3
AGGGGGC G 1.12111681800151 0.249080683822827 0.307352999889973 3 3 3
AGGGGGG G 1.12111681800151 0.249080683822827 0.307352999889973 3 3 3
AGGGGGT G 1.12111681800151 0.249080683822827 0.307352999889973 3 3 3
AGGGGTA G 1.12111681800151 0.249080683822827 0.307352999889973 3 3 3
AGGGGTC G 1.12111681800151 0.249080683822827 0.307352999889973 3 3 3
AGGGGTG G 1.12111681800151 0.249080683822827 0.307352999889973 3 3 3
AGGGGTT G 1.12111681800151 0.249080683822827 0.307352999889973 3 3 3
AGGGTAA G 1.41524245842666 0.289745396810977 0.439863248710365 5 5 5
AGGGTAC G 1.19250377449036 0.171819181815532 0.301323214596144 7 7 7
AGGGTAG G 1.41524245842666 0.289745396810977 0.439863248710365 5 5 5
AGGGTAT G 1.41524245842666 0.289745396810977 0.439863248710365 5 5 5
AGGGTCA G 1.48825316009857 0.19939976419298 0.403768959126401 5 5 3
AGGGTCC G 1.48825316009857 0.19939976419298 0.403768959126401 5 5 3
AGGGTCG G 1.48825316009857 0.19939976419298 0.403768959126401 5 5 3
AGGGTCT G 1.48825316009857 0.19939976419298 0.403768959126401 5 5 3
AGGGTGA G 1.13572051644113 0.186966022826583 0.262917084885978 5 5 5
AGGGTGC G 1.13572051644113 0.186966022826583 0.262917084885978 5 5 5
AGGGTGG G 1.13572051644113 0.186966022826583 0.262917084885978 5 5 5
AGGGTGT G 1.13572051644113 0.186966022826583 0.262917084885978 5 5 5
AGGGTTA G 1.3568259597999 0.27617454665662 0.345387110636538 5 3 5
AGGGTTC G 1.3568259597999 0.27617454665662 0.345387110636538 5 3 5
AGGGTTG G 1.3568259597999 0.27617454665662 0.345387110636538 5 3 5
AGGGTTT G 1.3568259597999 0.27617454665662 0.345387110636538 5 3 5
AGGTAAA T 0.181967571780293 0.804556583055474 0.179788791792107 3 3 3
AGGTAAC T 0.181967571780293 0.804556583055474 0.179788791792107 3 3 3
AGGTAAG T 0.181967571780293 0.804556583055474 0.179788791792107 3 3 3
AGGTAAT T 0.181967571780293 0.804556583055474 0.179788791792107 3 3 3
AGGTACA T 0.181967571780293 0.722327483446153 0.179788791792107 3 5 3
AGGTACC T 0.181967571780293 0.722327483446153 0.179788791792107 3 5 3
AGGTACG T 0.181967571780293 0.722327483446153 0.179788791792107 3 5 3
AGGTACT T 0.181967571780293 0.722327483446153 0.179788791792107 3 5 3
AGGTAGA T 0.181967571780293 0.804556583055474 0.179788791792107 3 3 3
AGGTAGC T 0.181967571780293 0.804556583055474 0.179788791792107 3 3 3
AGGTAGG T 0.181967571780293 0.804556583055474 0.179788791792107 3 3 3
AGGTAGT T 0.181967571780293 0.804556583055474 0.179788791792107 3 3 3
AGGTATA T 0.228018689589851 1.22281517575205 0.0622856813593914 7 7 7
AGGTATC T 0.171726130529622 1.86624915454878 0.182745581253636 5 5 5
AGGTATG T 0.171726130529622 1.86624915454878 0.182745581253636 5 5 5
AGGTATT T 0.171726130529622 1.86624915454878 0.182745581253636 5 5 5
AGGTCAA T 0.239284565936487 0.440359867866495 0.12490789007615 3 3 5
AGGTCAC T 0.239284565936487 0.440359867866495 0.12490789007615 3 3 5
AGGTCAG T 0.239284565936487 0.440359867866495 0.12490789007615 3 3 5
AGGTCAT T 0.239284565936487 0.440359867866495 0.12490789007615 3 3 5
AGGTCCA T 0.239284565936487 0.440359867866495 0.135510777051018 3 3 3
AGGTCCC T 0.239284565936487 0.440359867866495 0.135510777051018 3 3 3
AGGTCCG T 0.239284565936487 0.440359867866495 0.135510777051018 3 3 3
AGGTCCT T 0.239284565936487 0.440359867866495 0.135510777051018 3 3 3
AGGTCGA T 0.239284565936487 0.440359867866495 0.135510777051018 3 3 3
AGGTCGC T 0.239284565936487 0.440359867866495 0.135510777051018 3 3 3
AGGTCGG T 0.239284565936487 0.440359867866495 0.135510777051018 3 3 3
AGGTCGT T 0.239284565936487 0.440359867866495 0.135510777051018 3 3 3
AGGTCTA T 0.239284565936487 0.440359867866495 0.135510777051018 3 3 3
AGGTCTC T 0.239284565936487 0.440359867866495 0.135510777051018 3 3 3
AGGTCTG T 0.239284565936487 0.440359867866495 0.135510777051018 3 3 3
AGGTCTT T 0.239284565936487 0.440359867866495 0.135510777051018 3 3 3
AGGTGAA T 0.19085224157396 0.54455073254774 0.208727252940643 3 3 3
AGGTGAC T 0.19085224157396 0.54455073254774 0.208727252940643 3 3 3
AGGTGAG T 0.19085224157396 0.54455073254774 0.208727252940643 3 3 3
AGGTGAT T 0.19085224157396 0.54455073254774 0.208727252940643 3 3 3
AGGTGCA T 0.156388419197455 0.400516221179392 0.164408203833657 5 5 5
AGGTGCC T 0.156388419197455 0.400516221179392 0.164408203833657 5 5 5
AGGTGCG T 0.156388419197455 0.400516221179392 0.164408203833657 5 5 5
AGGTGCT T 0.233625096630915 0.375042853965399 0.0790142159770796 7 7 7
AGGTGGA T 0.194039564983561 0.412980147313879 0.138839919215297 5 5 5
AGGTGGC T 0.194039564983561 0.412980147313879 0.138839919215297 5 5 5
AGGTGGG T 0.229478997423867 0.488149511776507 0.123892334853124 7 7 7
AGGTGGT T 0.194039564983561 0.412980147313879 0.138839919215297 5 5 5
AGGTGTA T 0.217787187958835 0.898982606084365 0.258432155972362 5 5 5
AGGTGTC T 0.217787187958835 0.898982606084365 0.258432155972362 5 5 5
AGGTGTG T 0.217787187958835 0.898982606084365 0.258432155972362 5 5 5
AGGTGTT T 0.217787187958835 0.898982606084365 0.258432155972362 5 5 5
AGGTTAA T 0.258612157820457 0.440131835867877 0.136995995920845 5 5 5
AGGTTAC T 0.258612157820457 0.440131835867877 0.136995995920845 5 5 5
AGGTTAG T 0.258612157820457 0.440131835867877 0.136995995920845 7 7 7
AGGTTAT T 0.258612157820457 0.440131835867877 0.136995995920845 5 5 5
AGGTTCA T 0.151591273831482 0.608123297815925 0.146370499477094 3 5 3
AGGTTCC T 0.151591273831482 0.608123297815925 0.146370499477094 3 5 3
AGGTTCG T 0.151591273831482 0.608123297815925 0.146370499477094 3 5 3
AGGTTCT T 0.151591273831482 0.608123297815925 0.146370499477094 3 5 3
AGGTTGA T 0.133522707461541 0.915000698356114 0.162222877943054 5 5 5
AGGTTGC T 0.133522707461541 0.915000698356114 0.162222877943054 5 5 5
AGGTTGG T 0.133522707461541 0.915000698356114 0.162222877943054 5 5 5
AGGTTGT T 0.133522707461541 0.915000698356114 0.162222877943054 5 5 5
AGGTTTA T 0.278184047445562 0.72164393130261 0.356207454508783 5 5 5
AGGTTTC T 0.278184047445562 0.72164393130261 0.356207454508783 5 5 5
AGGTTTG T 0.278184047445562 0.72164393130261 0.356207454508783 5 5 5
AGGTTTT T 0.278184047445562 0.72164393130261 0.356207454508783 5 5 5
AGTAAAA A 0.350812286584154 0.57280512928073 0.275020878826188 5 5 5
AGTAAAC A 0.350812286584154 0.253959415967167 0.275020878826188 7 7 5
AGTAAAG A 0.350812286584154 0.57280512928073 0.275020878826188 5 5 5
AGTAAAT A 0.350812286584154 0.57280512928073 0.275020878826188 5 5 5
AGTAACA A 0.265816944164592 0.442760094454426 0.275754639685687 3 5 5
AGTAACC A 0.265816944164592 0.442760094454426 0.275754639685687 3 5 5
AGTAACG A 0.265816944164592 0.442760094454426 0.275754639685687 3 5 5
AGTAACT A 0.265816944164592 0.442760094454426 0.275754639685687 3 5 5
AGTAAGA A 0.265816944164592 0.486612921798615 0.161916427778312 3 3 3
AGTAAGC A 0.265816944164592 0.486612921798615 0.161916427778312 3 3 3
AGTAAGG A 0.265816944164592 0.486612921798615 0.161916427778312 3 3 3
AGTAAGT A 0.265816944164592 0.486612921798615 0.161916427778312 3 3 3
AGTAATA A 0.265816944164592 0.322617047438321 0.138598098442068 3 5 5
AGTAATC A 0.265816944164592 0.322617047438321 0.138598098442068 3 5 5
AGTAATG A 0.265816944164592 0.322617047438321 0.138598098442068 3 7 7
AGTAATT A 0.265816944164592 0.322617047438321 0.138598098442068 3 5 5
AGTACAA A 0.11555136983858 0.757719348333519 0.154778260142972 5 5 5
AGTACAC A 0.11555136983858 0.757719348333519 0.154778260142972 5 5 5
AGTACAG A 0.11555136983858 0.757719348333519 0.154778260142972 5 5 5
AGTACAT A 0.11555136983858 0.757719348333519 0.154778260142972 5 5 5
AGTACCA A 0.179788791792107 0.722327483446153 0.181967571780293 3 5 3
AGTACCC A 0.179788791792107 0.722327483446153 0.181967571780293 3 5 3
AGTACCG A 0.179788791792107 0.722327483446153 0.181967571780293 3 5 3
AGTACCT A 0.179788791792107 0.722327483446153 0.181967571780293 3 5 3
AGTACGA A 0.179788791792107 0.804556583055474 0.181967571780293 3 3 3
AGTACGC A 0.179788791792107 0.804556583055474 0.181967571780293 3 3 3
AGTACGG A 0.179788791792107 0.804556583055474 0.181967571780293 3 3 3
AGTACGT A 0.179788791792107 0.804556583055474 0.181967571780293 3 3 3
AGTACTA A 0.179788791792107 0.804556583055474 0.181967571780293 3 3 3
AGTACTC A 0.179788791792107 0.804556583055474 0.181967571780293 3 3 3
AGTACTG A 0.179788791792107 0.804556583055474 0.181967571780293 3 3 3
AGTACTT A 0.179788791792107 0.804556583055474 0.181967571780293 3 3 3
AGTAGAA A 0.172109072861846 0.715654930176028 0.221596099798337 3 3 3
AGTAGAC A 0.172109072861846 0.715654930176028 0.221596099798337 3 3 3
AGTAGAG A 0.172109072861846 0.715654930176028 0.221596099798337 3 3 3
AGTAGAT A 0.172109072861846 0.715654930176028 0.221596099798337 3 3 3
AGTAGCA A 0.172109072861846 0.715654930176028 0.221596099798337 3 3 3
AGTAGCC A 0.172109072861846 0.715654930176028 0.221596099798337 3 3 3
AGTAGCG A 0.172109072861846 0.715654930176028 0.221596099798337 3 3 3
AGTAGCT A 0.172109072861846 0.715654930176028 0.221596099798337 3 3 3
AGTAGGA A 0.0802253743430786 1.02387098635935 0.290146437403396 5 5 5
AGTAGGC A 0.0802253743430786 1.02387098635935 0.290146437403396 5 5 5
AGTAGGG A 0.0802253743430786 1.02387098635935 0.290146437403396 5 5 5
AGTAGGT A 0.0802253743430786 1.02387098635935 0.290146437403396 5 5 5
AGTAGTA A 0.172109072861846 0.715654930176028 0.221596099798337 3 3 3
AGTAGTC A 0.172109072861846 0.715654930176028 0.221596099798337 3 3 3
AGTAGTG A 0.172109072861846 0.715654930176028 0.221596099798337 3 3 3
AGTAGTT A 0.172109072861846 0.715654930176028 0.221596099798337 3 3 3
AGTATAA A 0.133805603271177 1.56634251292971 0.187439922076164 7 7 7
AGTATAC A 0.14774126975656 1.55788173607996 0.21913629293064 5 5 5
AGTATAG A 0.14774126975656 1.55788173607996 0.21913629293064 5 5 5
AGTATAT A 0.14774126975656 1.55788173607996 0.21913629293064 5 5 5
AGTATCA A 0.173359973506973 1.05068599901699 0.183720007245804 3 3 3
AGTATCC A 0.173359973506973 1.05068599901699 0.183720007245804 3 3 3
AGTATCG A 0.173359973506973 1.05068599901699 0.183720007245804 3 3 3
AGTATCT A 0.173359973506973 1.05068599901699 0.183720007245804 3 3 3
AGTATGA A 0.173359973506973 1.10057304271646 0.177416380929212 3 5 5
AGTATGC A 0.173359973506973 1.10057304271646 0.177416380929212 3 5 5
AGTATGG A 0.173359973506973 1.10057304271646 0.177416380929212 3 5 5
AGTATGT A 0.173359973506973 1.10057304271646 0.177416380929212 3 5 5
AGTATTA A 0.072309922763664 0.733499216559533 0.164379243073426 5 5 5
AGTATTC A 0.0835727713678294 0.731037761534791 0.164379243073426 7 7 5
AGTATTG A 0.072309922763664 0.733499216559533 0.164379243073426 5 5 5
AGTATTT A 0.072309922763664 0.733499216559533 0.164379243073426 5 5 5
AGTCAAA C 0.182421471434121 0.410447282580237 0.461639694492034 5 5 5
AGTCAAC C 0.182421471434121 0.410447282580237 0.461639694492034 5 5 5
AGTCAAG C 0.182421471434121 0.410447282580237 0.461639694492034 5 5 5
AGTCAAT C 0.182421471434121 0.410447282580237 0.461639694492034 5 5 5
AGTCACA C 0.194395209220786 0.207779811986457 0.873922250151822 3 3 3
AGTCACC C 0.194395209220786 0.207779811986457 0.873922250151822 3 3 3
AGTCACG C 0.194395209220786 0.207779811986457 0.873922250151822 3 3 3
AGTCACT C 0.194395209220786 0.207779811986457 0.873922250151822 3 3 3
AGTCAGA C 0.21615775786085 0.4503663748967 1.32238102329846 5 5 5
AGTCAGC C 0.21615775786085 0.4503663748967 1.32238102329846 5 5 5
AGTCAGG C 0.161374878772248 0.4503663748967 0.773398580734493 7 5 7
AGTCAGT C 0.270940636949452 0.4503663748967 1.87136346586243 7 7 7
AGTCATA C 0.25348747602995 0.12238282328863 0.8703089779946 5 5 5
AGTCATC C 0.25348747602995 0.12238282328863 0.8703089779946 5 5 5
AGTCATG C 0.25348747602995 0.12238282328863 0.8703089779946 5 5 5
AGTCATT C 0.25348747602995 0.12238282328863 0.8703089779946 5 5 5
AGTCCAA C 0.186208492069634 0.283653336731602 0.773539561154762 5 5 5
AGTCCAC C 0.186208492069634 0.283653336731602 0.773539561154762 5 5 5
AGTCCAG C 0.186208492069634 0.283653336731602 0.773539561154762 5 5 5
AGTCCAT C 0.186208492069634 0.283653336731602 0.773539561154762 5 5 5
AGTCCCA C 0.292061934189452 0.310232619131968 0.693945151191937 7 7 7
AGTCCCC C 0.34944898847937 0.343093686372844 0.910840942681684 5 5 5
AGTCCCG C 0.34944898847937 0.343093686372844 0.910840942681684 5 5 5
AGTCCCT C 0.34944898847937 0.343093686372844 0.910840942681684 5 5 5
AGTCCGA C 0.22930116115974 0.244163814441109 0.834621130847689 3 3 3
AGTCCGC C 0.22930116115974 0.244163814441109 0.834621130847689 3 3 3
AGTCCGG C 0.22930116115974 0.244163814441109 0.834621130847689 3 3 3
AGTCCGT C 0.22930116115974 0.244163814441109 0.834621130847689 3 3 3
AGTCCTA C 0.449064929309161 0.255265771393097 0.747285233189693 5 5 5
AGTCCTC C 0.449064929309161 0.255265771393097 0.747285233189693 5 5 5
AGTCCTG C 0.449064929309161 0.255265771393097 0.747285233189693 5 5 5
AGTCCTT C 0.449064929309161 0.255265771393097 0.747285233189693 7 7 7
AGTCGAA C 0.255369156558455 0.242586665562979 1.01075551603725 1 1 1
AGTCGAC C 0.255369156558455 0.242586665562979 1.01075551603725 1 1 1
AGTCGAG C 0.255369156558455 0.242586665562979 1.01075551603725 1 1 1
AGTCGAT C 0.255369156558455 0.242586665562979 1.01075551603725 1 1 1
AGTCGCA C 0.255369156558455 0.242586665562979 1.01075551603725 1 1 1
AGTCGCC C 0.255369156558455 0.242586665562979 1.01075551603725 1 1 1
AGTCGCG C 0.255369156558455 0.242586665562979 1.01075551603725 1 1 1
AGTCGCT C 0.255369156558455 0.242586665562979 1.01075551603725 1 1 1
AGTCGGA C 0.255369156558455 0.242586665562979 1.01075551603725 1 1 1
AGTCGGC C 0.255369156558455 0.242586665562979 1.01075551603725 1 1 1
AGTCGGG C 0.255369156558455 0.242586665562979 1.01075551603725 1 1 1
AGTCGGT C 0.255369156558455 0.242586665562979 1.01075551603725 1 1 1
AGTCGTA C 0.255369156558455 0.242586665562979 1.01075551603725 1 1 1
AGTCGTC C 0.255369156558455 0.242586665562979 1.01075551603725 1 1 1
AGTCGTG C 0.255369156558455 0.242586665562979 1.01075551603725 1 1 1
AGTCGTT C 0.255369156558455 0.242586665562979 1.01075551603725 1 1 1
AGTCTAA C 0.321432498182693 0.37985019211066 0.509925277809278 5 5 5
AGTCTAC C 0.321432498182693 0.37985019211066 0.509925277809278 5 5 5
AGTCTAG C 0.321432498182693 0.37985019211066 0.509925277809278 5 5 5
AGTCTAT C 0.321432498182693 0.37985019211066 0.509925277809278 7 7 7
AGTCTCA C 0.208993495647765 0.459653097631245 0.620597310740095 3 3 3
AGTCTCC C 0.208993495647765 0.459653097631245 0.620597310740095 3 3 3
AGTCTCG C 0.208993495647765 0.459653097631245 0.620597310740095 3 3 3
AGTCTCT C 0.208993495647765 0.459653097631245 0.620597310740095 3 3 3
AGTCTGA C 0.208993495647765 0.459653097631245 0.620597310740095 3 3 3
AGTCTGC C 0.208993495647765 0.459653097631245 0.620597310740095 3 3 3
AGTCTGG C 0.208993495647765 0.459653097631245 0.620597310740095 3 3 3
AGTCTGT C 0.208993495647765 0.459653097631245 0.620597310740095 3 3 3
AGTCTTA C 0.235806939091355 0.305010817123526 0.475514894990647 5 5 5
AGTCTTC C 0.235806939091355 0.305010817123526 0.475514894990647 5 5 5
AGTCTTG C 0.235806939091355 0.305010817123526 0.475514894990647 5 5 5
AGTCTTT C 0.316930659033447 0.369188768560104 0.349530860614323 7 7 7
AGTGAAA G 0.724965692617742 0.279463098539207 0.136359785817629 5 5 5
AGTGAAC G 0.724965692617742 0.279463098539207 0.136359785817629 5 5 5
AGTGAAG G 0.724965692617742 0.279463098539207 0.136359785817629 5 5 5
AGTGAAT G 0.724965692617742 0.279463098539207 0.136359785817629 5 5 5
AGTGACA G 0.873922250151822 0.207779811986457 0.194395209220786 3 3 3
AGTGACC G 0.873922250151822 0.207779811986457 0.194395209220786 3 3 3
AGTGACG G 0.873922250151822 0.207779811986457 0.194395209220786 3 3 3
AGTGACT G 0.873922250151822 0.207779811986457 0.194395209220786 3 3 3
AGTGAGA G 1.1236381214534 0.167080579306888 0.181003947579755 7 7 7
AGTGAGC G 1.02114906773803 0.213660911154402 0.148383804705542 5 5 5
AGTGAGG G 1.02114906773803 0.213660911154402 0.148383804705542 5 5 5
AGTGAGT G 1.02114906773803 0.213660911154402 0.148383804705542 5 5 5
AGTGATA G 0.705838923523202 0.203736849249363 0.228743977557195 5 5 5
AGTGATC G 0.705838923523202 0.203736849249363 0.228743977557195 5 5 5
AGTGATG G 0.632473193117996 0.203736849249363 0.199349000156385 7 7 7
AGTGATT G 0.705838923523202 0.203736849249363 0.228743977557195 5 5 5
AGTGCAA G 1.60958701128457 0.129591692058163 0.305670240339706 5 5 5
AGTGCAC G 1.60958701128457 0.129591692058163 0.305670240339706 5 5 5
AGTGCAG G 1.60958701128457 0.129591692058163 0.305670240339706 5 5 5
AGTGCAT G 1.60958701128457 0.129591692058163 0.305670240339706 5 5 5
AGTGCCA G 0.946161992594925 0.125258681558752 0.242719304086967 5 5 5
AGTGCCC G 0.946161992594925 0.125258681558752 0.242719304086967 5 5 5
AGTGCCG G 0.855310059115547 0.106425455305526 0.242719304086967 7 7 5
AGTGCCT G 0.946161992594925 0.125258681558752 0.242719304086967 5 5 5
AGTGCGA G 1.12131861102138 0.151583213461921 0.272466239897634 5 5 3
AGTGCGC G 1.12131861102138 0.151583213461921 0.272466239897634 5 5 3
AGTGCGG G 1.12131861102138 0.151583213461921 0.272466239897634 5 5 3
AGTGCGT G 1.12131861102138 0.151583213461921 0.272466239897634 5 5 3
AGTGCTA G 1.09867106771922 0.148569993050435 0.28684180286683 5 3 5
AGTGCTC G 1.09867106771922 0.148569993050435 0.28684180286683 5 3 5
AGTGCTG G 1.09867106771922 0.148569993050435 0.28684180286683 5 3 5
AGTGCTT G 1.09867106771922 0.148569993050435 0.28684180286683 5 3 5
AGTGGAA G 1.08589753972476 0.181281429711695 0.138577316736488 5 3 5
AGTGGAC G 1.08589753972476 0.181281429711695 0.138577316736488 5 3 5
AGTGGAG G 1.08589753972476 0.181281429711695 0.138577316736488 5 3 5
AGTGGAT G 1.08589753972476 0.181281429711695 0.138577316736488 5 3 5
AGTGGCA G 0.684507745721473 0.0996270333566429 0.271626721314388 5 5 5
AGTGGCC G 0.684507745721473 0.0996270333566429 0.271626721314388 5 5 5
AGTGGCG G 0.684507745721473 0.0996270333566429 0.271626721314388 5 5 5
AGTGGCT G 0.684507745721473 0.0996270333566429 0.271626721314388 5 5 5
AGTGGGA G 1.407015495653 0.18861605388893 0.344763378764683 5 5 5
AGTGGGC G 1.407015495653 0.18861605388893 0.344763378764683 5 5 5
AGTGGGG G 1.407015495653 0.18861605388893 0.344763378764683 5 5 5
AGTGGGT G 1.50158683036917 0.262806827752681 0.481518182434601 7 7 7
AGTGGTA G 1.3167172653179 0.137948865941171 0.399412213554457 5 5 5
AGTGGTC G 1.3167172653179 0.137948865941171 0.399412213554457 5 5 5
AGTGGTG G 1.3167172653179 0.137948865941171 0.399412213554457 5 5 5
AGTGGTT G 1.3167172653179 0.137948865941171 0.399412213554457 7 7 7
AGTGTAA G 1.24546997238677 0.147314650390793 0.25382241018365 7 5 7
AGTGTAC G 1.87480985614568 0.147314650390793 0.253137124257829 5 5 5
AGTGTAG G 1.87480985614568 0.147314650390793 0.253137124257829 5 5 5
AGTGTAT G 1.87480985614568 0.147314650390793 0.253137124257829 5 5 5
AGTGTCA G 0.870358022694578 0.147771697310653 0.220847394222282 5 5 5
AGTGTCC G 0.870358022694578 0.147771697310653 0.220847394222282 5 5 5
AGTGTCG G 0.870358022694578 0.147771697310653 0.220847394222282 5 5 5
AGTGTCT G 0.870358022694578 0.147771697310653 0.220847394222282 5 5 5
AGTGTGA G 1.19618751416464 0.252879124532447 0.185351708147882 7 7 7
AGTGTGC G 1.14621044653599 0.252879124532447 0.205236990003926 5 5 5
AGTGTGG G 1.03254904850877 0.252879124532447 0.205883352664881 7 5 7
AGTGTGT G 1.14621044653599 0.252879124532447 0.205236990003926 5 5 5
AGTGTTA G 2.07926809226488 0.17654581031672 0.295562309149389 5 5 5
AGTGTTC G 2.73212329826875 0.165398325394384 0.428175870724603 7 7 7
AGTGTTG G 2.07926809226488 0.17654581031672 0.295562309149389 5 5 5
AGTGTTT G 2.07926809226488 0.17654581031672 0.295562309149389 5 5 5
AGTTAAA T 0.161916427778312 0.486612921798615 0.265816944164592 3 3 3
AGTTAAC T 0.161916427778312 0.486612921798615 0.265816944164592 3 3 3
AGTTAAG T 0.161916427778312 0.486612921798615 0.265816944164592 3 3 3
AGTTAAT T 0.161916427778312 0.486612921798615 0.265816944164592 3 3 3
AGTTACA T 0.275754639685687 0.442760094454426 0.265816944164592 7 7 3
AGTTACC T 0.275754639685687 0.442760094454426 0.265816944164592 5 5 3
AGTTACG T 0.275754639685687 0.442760094454426 0.265816944164592 5 5 3
AGTTACT T 0.275754639685687 0.442760094454426 0.265816944164592 5 5 3
AGTTAGA T 0.206171261235376 0.459586190044129 0.0707247831026872 7 7 7
AGTTAGC T 0.171094729715227 0.292002601707883 0.204969501059687 5 5 5
AGTTAGG T 0.171094729715227 0.292002601707883 0.204969501059687 5 5 5
AGTTAGT T 0.171094729715227 0.292002601707883 0.204969501059687 5 5 5
AGTTATA T 0.161916427778312 0.486612921798615 0.265816944164592 3 3 3
AGTTATC T 0.161916427778312 0.486612921798615 0.265816944164592 3 3 3
AGTTATG T 0.161916427778312 0.486612921798615 0.265816944164592 3 3 3
AGTTATT T 0.161916427778312 0.486612921798615 0.265816944164592 3 3 3
AGTTCAA T 0.108309213734082 0.236288348438532 0.150263506448528 5 7 5
AGTTCAC T 0.108309213734082 0.269490993421141 0.150263506448528 5 5 5
AGTTCAG T 0.108309213734082 0.269490993421141 0.150263506448528 5 5 5
AGTTCAT T 0.0760138468579806 0.261788283453217 0.150263506448528 7 7 7
AGTTCCA T 0.13491801415258 0.328142758050289 0.120517613894151 5 5 5
AGTTCCC T 0.13491801415258 0.328142758050289 0.120517613894151 5 5 5
AGTTCCG T 0.13491801415258 0.328142758050289 0.120517613894151 5 5 5
AGTTCCT T 0.13491801415258 0.328142758050289 0.120517613894151 5 5 5
AGTTCGA T 0.103949072043922 0.294897595320305 0.13195613981485 3 3 3
AGTTCGC T 0.103949072043922 0.294897595320305 0.13195613981485 3 3 3
AGTTCGG T 0.103949072043922 0.294897595320305 0.13195613981485 3 3 3
AGTTCGT T 0.103949072043922 0.294897595320305 0.13195613981485 3 3 3
AGTTCTA T 0.103949072043922 0.269263176666767 0.0874040922206948 3 7 7
AGTTCTC T 0.103949072043922 0.269263176666767 0.0874040922206948 3 5 5
AGTTCTG T 0.103949072043922 0.269263176666767 0.0874040922206948 3 5 5
AGTTCTT T 0.103949072043922 0.269263176666767 0.0874040922206948 3 5 5
AGTTGAA T 0.129541811139761 0.406718822874266 0.177642113194024 3 5 3
AGTTGAC T 0.129541811139761 0.406718822874266 0.177642113194024 3 5 3
AGTTGAG T 0.129541811139761 0.406718822874266 0.177642113194024 3 5 3
AGTTGAT T 0.129541811139761 0.406718822874266 0.177642113194024 3 5 3
AGTTGCA T 0.129541811139761 0.482317324711248 0.177642113194024 3 3 3
AGTTGCC T 0.129541811139761 0.482317324711248 0.177642113194024 3 3 3
AGTTGCG T 0.129541811139761 0.482317324711248 0.177642113194024 3 3 3
AGTTGCT T 0.129541811139761 0.482317324711248 0.177642113194024 3 3 3
AGTTGGA T 0.0650485617930006 0.366199250985653 0.160605828210339 5 5 5
AGTTGGC T 0.0650485617930006 0.366199250985653 0.160605828210339 5 5 5
AGTTGGG T 0.0650485617930006 0.366199250985653 0.160605828210339 5 5 5
AGTTGGT T 0.0650485617930006 0.366199250985653 0.160605828210339 5 5 5
AGTTGTA T 0.225365922991945 0.664268861913437 0.382338892561228 5 5 5
AGTTGTC T 0.225365922991945 0.664268861913437 0.382338892561228 5 5 5
AGTTGTG T 0.225365922991945 0.664268861913437 0.382338892561228 5 5 5
AGTTGTT T 0.225365922991945 0.664268861913437 0.382338892561228 5 5 5
AGTTTAA T 0.158583585716079 0.240710601433042 0.166938998531198 5 5 5
AGTTTAC T 0.152013044389875 0.222905237277074 0.182957067249845 7 7 7
AGTTTAG T 0.158583585716079 0.240710601433042 0.166938998531198 5 5 5
AGTTTAT T 0.158583585716079 0.240710601433042 0.166938998531198 5 5 5
AGTTTCA T 0.127265098968737 0.225494101421643 0.148823160763735 3 5 5
AGTTTCC T 0.127265098968737 0.225494101421643 0.148823160763735 3 5 5
AGTTTCG T 0.127265098968737 0.225494101421643 0.148823160763735 3 5 5
AGTTTCT T 0.127265098968737 0.225494101421643 0.148823160763735 3 5 5
AGTTTGA T 0.134529978873248 0.594050229585526 0.15237526142314 5 5 5
AGTTTGC T 0.134529978873248 0.594050229585526 0.15237526142314 5 5 5
AGTTTGG T 0.134529978873248 0.594050229585526 0.15237526142314 5 5 5
AGTTTGT T 0.134529978873248 0.594050229585526 0.15237526142314 5 5 5
AGTTTTA T 0.132831302299577 0.330143643892229 0.0703531365031557 7 7 7
AGTTTTC T 0.132831302299577 0.196426103906111 0.0995414687094408 5 5 5
AGTTTTG T 0.132831302299577 0.196426103906111 0.0995414687094408 5 5 5
AGTTTTT T 0.132831302299577 0.196426103906111 0.0995414687094408 5 5 5
ATAAAAA A 0.245015836483853 0.485698904992538 0.203915095100173 7 7 7
ATAAAAC A 0.176427729757615 0.427322307040992 0.130784705571454 5 5 5
ATAAAAG A 0.176427729757615 0.427322307040992 0.130784705571454 5 5 5
ATAAAAT A 0.176427729757615 0.427322307040992 0.130784705571454 5 5 5
ATAAACA A 0.15092092981255 0.258515965589009 0.165154127042282 7 7 7
ATAAACC A 0.166938998531198 0.240710601433042 0.158583585716079 5 5 5
ATAAACG A 0.166938998531198 0.240710601433042 0.158583585716079 5 5 5
ATAAACT A 0.166938998531198 0.240710601433042 0.158583585716079 5 5 5
ATAAAGA A 0.215692351285998 0.296736735506024 0.127265098968737 7 3 3
ATAAAGC A 0.215692351285998 0.296736735506024 0.127265098968737 5 3 3
ATAAAGG A 0.215692351285998 0.296736735506024 0.127265098968737 5 3 3
ATAAAGT A 0.215692351285998 0.296736735506024 0.127265098968737 5 3 3
ATAAATA A 0.278930064258762 0.0991612693391485 0.240517974044808 5 5 5
ATAAATC A 0.278930064258762 0.0991612693391485 0.240517974044808 7 7 7
ATAAATG A 0.278930064258762 0.0991612693391485 0.240517974044808 5 5 5
ATAAATT A 0.278930064258762 0.0991612693391485 0.240517974044808 5 5 5
ATAACAA A 0.146370499477094 0.534272988273472 0.151591273831482 3 3 3
ATAACAC A 0.146370499477094 0.534272988273472 0.151591273831482 3 3 3
ATAACAG A 0.146370499477094 0.534272988273472 0.151591273831482 3 3 3
ATAACAT A 0.146370499477094 0.534272988273472 0.151591273831482 3 3 3
ATAACCA A 0.136995995920845 0.440131835867877 0.258612157820457 5 5 5
ATAACCC A 0.136995995920845 0.440131835867877 0.258612157820457 5 5 5
ATAACCG A 0.136995995920845 0.440131835867877 0.258612157820457 5 5 5
ATAACCT A 0.136995995920845 0.440131835867877 0.258612157820457 5 5 5
ATAACGA A 0.146370499477094 0.402117864106373 0.151591273831482 3 5 3
ATAACGC A 0.146370499477094 0.402117864106373 0.151591273831482 3 5 3
ATAACGG A 0.146370499477094 0.402117864106373 0.151591273831482 3 5 3
ATAACGT A 0.146370499477094 0.402117864106373 0.151591273831482 3 5 3
ATAACTA A 0.120106508586958 0.454061407223202 0.151591273831482 5 5 3
ATAACTC A 0.120106508586958 0.454061407223202 0.151591273831482 5 5 3
ATAACTG A 0.120106508586958 0.454061407223202 0.151591273831482 5 5 3
ATAACTT A 0.120106508586958 0.454061407223202 0.151591273831482 5 5 3
ATAAGAA A 0.156798278632531 0.42703768162917 0.186668936669766 3 3 3
ATAAGAC A 0.156798278632531 0.42703768162917 0.186668936669766 3 3 3
ATAAGAG A 0.156798278632531 0.42703768162917 0.186668936669766 3 3 3
ATAAGAT A 0.156798278632531 0.42703768162917 0.186668936669766 3 3 3
ATAAGCA A 0.156798278632531 0.42703768162917 0.186668936669766 3 3 3
ATAAGCC A 0.156798278632531 0.42703768162917 0.186668936669766 3 3 3
ATAAGCG A 0.156798278632531 0.42703768162917 0.186668936669766 3 3 3
ATAAGCT A 0.156798278632531 0.42703768162917 0.186668936669766 3 3 3
ATAAGGA A 0.156798278632531 0.42703768162917 0.186668936669766 3 3 3
ATAAGGC A 0.156798278632531 0.42703768162917 0.186668936669766 3 3 3
ATAAGGG A 0.156798278632531 0.42703768162917 0.186668936669766 3 3 3
ATAAGGT A 0.156798278632531 0.42703768162917 0.186668936669766 3 3 3
ATAAGTA A 0.281831080902007 0.42703768162917 0.186668936669766 5 3 3
ATAAGTC A 0.281831080902007 0.42703768162917 0.186668936669766 5 3 3
ATAAGTG A 0.281831080902007 0.42703768162917 0.186668936669766 5 3 3
ATAAGTT A 0.281831080902007 0.42703768162917 0.186668936669766 5 3 3
ATAATAA A 0.168229310880036 0.668780283343875 0.180227004577746 3 3 3
ATAATAC A 0.168229310880036 0.668780283343875 0.180227004577746 3 3 3
ATAATAG A 0.168229310880036 0.668780283343875 0.180227004577746 3 3 3
ATAATAT A 0.168229310880036 0.668780283343875 0.180227004577746 3 3 3
ATAATCA A 0.156453562234372 0.246235161068505 0.180227004577746 5 5 3
ATAATCC A 0.156453562234372 0.246235161068505 0.180227004577746 5 5 3
ATAATCG A 0.156453562234372 0.246235161068505 0.180227004577746 5 5 3
ATAATCT A 0.156453562234372 0.246235161068505 0.180227004577746 5 5 3
ATAATGA A 0.173691928537848 0.633080685155014 0.217087108371169 5 5 5
ATAATGC A 0.173691928537848 0.633080685155014 0.217087108371169 5 5 5
ATAATGG A 0.173691928537848 0.633080685155014 0.217087108371169 5 5 5
ATAATGT A 0.173691928537848 0.633080685155014 0.217087108371169 5 5 5
ATAATTA A 0.168229310880036 0.668780283343875 0.180227004577746 3 3 3
ATAATTC A 0.168229310880036 0.668780283343875 0.180227004577746 3 3 3
ATAATTG A 0.168229310880036 0.668780283343875 0.180227004577746 3 3 3
ATAATTT A 0.168229310880036 0.668780283343875 0.180227004577746 3 3 3
ATACAAA C 0.999880863460207 0.391925794448263 1.44717184412769 5 5 5
ATACAAC C 0.999880863460207 0.391925794448263 1.44717184412769 5 5 5
ATACAAG C 0.999880863460207 0.391925794448263 1.44717184412769 5 5 5
ATACAAT C 0.999880863460207 0.391925794448263 1.44717184412769 5 5 5
ATACACA C 0.253137124257829 0.147314650390793 1.87480985614568 5 5 5
ATACACC C 0.252451838332008 0.147314650390793 2.5041497399046 7 7 7
ATACACG C 0.253137124257829 0.147314650390793 1.87480985614568 5 5 5
ATACACT C 0.253137124257829 0.147314650390793 1.87480985614568 5 5 5
ATACAGA C 0.259262848449708 0.388210518499687 1.67714255242859 5 5 5
ATACAGC C 0.259262848449708 0.388210518499687 1.67714255242859 5 5 5
ATACAGG C 0.259262848449708 0.388210518499687 1.67714255242859 5 5 5
ATACAGT C 0.259262848449708 0.388210518499687 1.67714255242859 5 5 5
ATACATA C 0.200279946083356 0.202490479357365 1.639569135891 7 7 7
ATACATC C 0.208237813538265 0.152136034278417 1.41472511205159 5 5 5
ATACATG C 0.310875859820911 0.0801986688195458 1.54204613921546 7 7 7
ATACATT C 0.208237813538265 0.152136034278417 1.41472511205159 5 5 5
ATACCAA C 0.264369934880943 0.268948591264389 1.70022155861102 5 5 5
ATACCAC C 0.264369934880943 0.268948591264389 1.70022155861102 5 5 5
ATACCAG C 0.264369934880943 0.268948591264389 1.70022155861102 5 5 5
ATACCAT C 0.264369934880943 0.268948591264389 1.70022155861102 7 7 7
ATACCCA C 0.476708431743732 0.303024767434828 1.43555123113252 7 7 7
ATACCCC C 0.439863248710365 0.289745396810977 1.41524245842666 5 5 5
ATACCCG C 0.439863248710365 0.289745396810977 1.41524245842666 5 5 5
ATACCCT C 0.439863248710365 0.289745396810977 1.41524245842666 5 5 5
ATACCGA C 0.403768959126401 0.27617454665662 1.3780203979107 3 3 3
ATACCGC C 0.403768959126401 0.27617454665662 1.3780203979107 3 3 3
ATACCGG C 0.403768959126401 0.27617454665662 1.3780203979107 3 3 3
ATACCGT C 0.403768959126401 0.27617454665662 1.3780203979107 3 3 3
ATACCTA C 0.616835438400841 0.396544500224415 1.70585808412734 7 7 7
ATACCTC C 0.616835438400841 0.396544500224415 1.70585808412734 5 5 5
ATACCTG C 0.616835438400841 0.396544500224415 1.70585808412734 5 5 5
ATACCTT C 0.616835438400841 0.396544500224415 1.70585808412734 5 5 5
ATACGAA C 0.255369156558455 0.242586665562979 1.01075551603725 1 1 1
ATACGAC C 0.255369156558455 0.242586665562979 1.01075551603725 1 1 1
ATACGAG C 0.255369156558455 0.242586665562979 1.01075551603725 1 1 1
ATACGAT C 0.255369156558455 0.242586665562979 1.01075551603725 1 1 1
ATACGCA C 0.255369156558455 0.242586665562979 1.01075551603725 1 1 1
ATACGCC C 0.255369156558455 0.242586665562979 1.01075551603725 1 1 1
ATACGCG C 0.255369156558455 0.242586665562979 1.01075551603725 1 1 1
ATACGCT C 0.255369156558455 0.242586665562979 1.01075551603725 1 1 1
ATACGGA C 0.255369156558455 0.242586665562979 1.01075551603725 1 1 1
ATACGGC C 0.255369156558455 0.242586665562979 1.01075551603725 1 1 1
ATACGGG C 0.255369156558455 0.242586665562979 1.01075551603725 1 1 1
ATACGGT C 0.255369156558455 0.242586665562979 1.01075551603725 1 1 1
ATACGTA C 0.255369156558455 0.242586665562979 1.01075551603725 1 1 1
ATACGTC C 0.255369156558455 0.242586665562979 1.01075551603725 1 1 1
ATACGTG C 0.255369156558455 0.242586665562979 1.01075551603725 1 1 1
ATACGTT C 0.255369156558455 0.242586665562979 1.01075551603725 1 1 1
ATACTAA C 0.199217988343832 0.371035635942512 0.489084653309978 5 5 5
ATACTAC C 0.199217988343832 0.371035635942512 0.489084653309978 5 5 5
ATACTAG C 0.199217988343832 0.371035635942512 0.489084653309978 5 5 5
ATACTAT C 0.199217988343832 0.371035635942512 0.489084653309978 7 7 7
ATACTCA C 0.512744531343307 0.272301710202782 1.52141654256066 5 5 5
ATACTCC C 0.512744531343307 0.272301710202782 1.52141654256066 5 5 5
ATACTCG C 0.512744531343307 0.272301710202782 1.52141654256066 5 5 5
ATACTCT C 0.512744531343307 0.272301710202782 1.52141654256066 7 7 7
ATACTGA C 0.173653717858807 0.186757244530919 0.759025070050811 5 5 5
ATACTGC C 0.173653717858807 0.186757244530919 0.759025070050811 5 5 5
ATACTGG C 0.173653717858807 0.186757244530919 0.759025070050811 5 5 5
ATACTGT C 0.173653717858807 0.186757244530919 0.759025070050811 5 5 5
ATACTTA C 0.311307058355096 0.381435623915178 0.846764966232117 3 3 3
ATACTTC C 0.311307058355096 0.381435623915178 0.846764966232117 3 3 3
ATACTTG C 0.311307058355096 0.381435623915178 0.846764966232117 3 3 3
ATACTTT C 0.311307058355096 0.381435623915178 0.846764966232117 3 3 3
ATAGAAA G 0.676094689664618 0.685719210589745 0.207483963155841 5 5 5
ATAGAAC G 0.676094689664618 0.685719210589745 0.207483963155841 5 5 5
ATAGAAG G 0.676094689664618 0.685719210589745 0.207483963155841 5 5 5
ATAGAAT G 0.676094689664618 0.685719210589745 0.207483963155841 5 5 5
ATAGACA G 0.509925277809278 0.37985019211066 0.321432498182693 5 5 5
ATAGACC G 0.509925277809278 0.37985019211066 0.321432498182693 5 5 5
ATAGACG G 0.509925277809278 0.37985019211066 0.321432498182693 5 5 5
ATAGACT G 0.509925277809278 0.37985019211066 0.321432498182693 7 7 7
ATAGAGA G 0.620597310740095 0.459653097631245 0.208993495647765 3 3 3
ATAGAGC G 0.620597310740095 0.459653097631245 0.208993495647765 3 3 3
ATAGAGG G 0.620597310740095 0.459653097631245 0.208993495647765 3 3 3
ATAGAGT G 0.620597310740095 0.459653097631245 0.208993495647765 3 3 3
ATAGATA G 0.30011113022822 0.554476722816183 0.350579696487849 5 5 5
ATAGATC G 0.30011113022822 0.554476722816183 0.350579696487849 5 5 5
ATAGATG G 0.30011113022822 0.554476722816183 0.350579696487849 5 5 5
ATAGATT G 0.30011113022822 0.554476722816183 0.350579696487849 5 5 5
ATAGCAA G 0.795892987364002 0.300445986563311 0.264433336220812 7 7 7
ATAGCAC G 0.845578553345054 0.30778226636868 0.244952499356231 5 5 5
ATAGCAG G 0.693411318920697 0.25282464716357 0.244952499356231 7 7 5
ATAGCAT G 1.19959858817482 0.425033784584269 0.22547166249165 7 7 7
ATAGCCA G 0.854860642346237 0.292873808813412 0.247092603468511 3 3 3
ATAGCCC G 0.854860642346237 0.292873808813412 0.247092603468511 3 3 3
ATAGCCG G 0.854860642346237 0.292873808813412 0.247092603468511 3 3 3
ATAGCCT G 0.854860642346237 0.292873808813412 0.247092603468511 3 3 3
ATAGCGA G 0.854860642346237 0.292873808813412 0.247092603468511 3 3 3
ATAGCGC G 0.854860642346237 0.292873808813412 0.247092603468511 3 3 3
ATAGCGG G 0.854860642346237 0.292873808813412 0.247092603468511 3 3 3
ATAGCGT G 0.854860642346237 0.292873808813412 0.247092603468511 3 3 3
ATAGCTA G 0.854860642346237 0.292873808813412 0.247092603468511 3 3 3
ATAGCTC G 0.854860642346237 0.292873808813412 0.247092603468511 3 3 3
ATAGCTG G 0.854860642346237 0.292873808813412 0.247092603468511 3 3 3
ATAGCTT G 0.854860642346237 0.292873808813412 0.247092603468511 3 3 3
ATAGGAA G 1.02659961367354 0.235203383006466 0.163180687184529 7 7 7
ATAGGAC G 1.02659961367354 0.235203383006466 0.163180687184529 5 5 5
ATAGGAG G 1.02659961367354 0.235203383006466 0.163180687184529 5 5 5
ATAGGAT G 1.02659961367354 0.235203383006466 0.163180687184529 5 5 5
ATAGGCA G 1.01835472573354 0.284328754502942 0.325934713675976 3 3 3
ATAGGCC G 1.01835472573354 0.284328754502942 0.325934713675976 3 3 3
ATAGGCG G 1.01835472573354 0.284328754502942 0.325934713675976 3 3 3
ATAGGCT G 1.01835472573354 0.284328754502942 0.325934713675976 3 3 3
ATAGGGA G 0.863203715819884 0.342751384748631 0.358743594535593 5 5 5
ATAGGGC G 0.863203715819884 0.342751384748631 0.358743594535593 5 5 5
ATAGGGG G 0.863203715819884 0.342751384748631 0.358743594535593 5 5 5
ATAGGGT G 0.863203715819884 0.342751384748631 0.358743594535593 5 5 5
ATAGGTA G 0.843968891521957 0.328648193976715 0.411504559827815 5 5 5
ATAGGTC G 0.843968891521957 0.328648193976715 0.411504559827815 5 5 5
ATAGGTG G 0.636271087914973 0.0980659245764828 0.411504559827815 7 7 7
ATAGGTT G 0.843968891521957 0.328648193976715 0.411504559827815 5 5 5
ATAGTAA G 0.489084653309978 0.371035635942512 0.199217988343832 5 5 5
ATAGTAC G 0.489084653309978 0.371035635942512 0.199217988343832 5 5 5
ATAGTAG G 0.489084653309978 0.371035635942512 0.199217988343832 5 5 5
ATAGTAT G 0.489084653309978 0.371035635942512 0.199217988343832 7 7 7
ATAGTCA G 0.846764966232117 0.381435623915178 0.311307058355096 3 3 3
ATAGTCC G 0.846764966232117 0.381435623915178 0.311307058355096 3 3 3
ATAGTCG G 0.846764966232117 0.381435623915178 0.311307058355096 3 3 3
ATAGTCT G 0.846764966232117 0.381435623915178 0.311307058355096 3 3 3
ATAGTGA G 0.869976832532476 0.11591653198038 0.384759021760847 5 5 5
ATAGTGC G 0.869976832532476 0.11591653198038 0.384759021760847 5 5 5
ATAGTGG G 0.869976832532476 0.11591653198038 0.384759021760847 7 7 7
ATAGTGT G 0.869976832532476 0.11591653198038 0.384759021760847 5 5 5
ATAGTTA G 0.704065394137052 0.577150898679221 0.267034273289676 5 5 5
ATAGTTC G 0.704065394137052 0.577150898679221 0.267034273289676 5 5 5
ATAGTTG G 0.704065394137052 0.577150898679221 0.267034273289676 5 5 5
ATAGTTT G 0.808300734449628 0.806312998118425 0.209570794607406 7 7 7
ATATAAA T 0.575014365774677 1.05262180254938 0.168599181169396 5 5 5
ATATAAC T 0.575014365774677 1.05262180254938 0.168599181169396 5 5 5
ATATAAG T 0.575014365774677 1.05262180254938 0.168599181169396 5 5 5
ATATAAT T 0.575014365774677 1.05262180254938 0.168599181169396 5 5 5
ATATACA T 0.242435366772488 1.98417573336924 0.352850563399557 7 7 7
ATATACC T 0.232934064593692 1.67075767657383 0.159717749272779 7 7 7
ATATACG T 0.21913629293064 1.55788173607996 0.14774126975656 5 5 5
ATATACT T 0.21913629293064 1.55788173607996 0.14774126975656 5 5 5
ATATAGA T 0.329333274047128 1.46938040685208 0.173359973506973 5 5 3
ATATAGC T 0.329333274047128 1.46938040685208 0.173359973506973 5 5 3
ATATAGG T 0.329333274047128 1.46938040685208 0.173359973506973 5 5 3
ATATAGT T 0.329333274047128 1.46938040685208 0.173359973506973 5 5 3
ATATATA T 0.183735267239266 0.700483860923292 0.13671115616974 5 5 5
ATATATC T 0.183735267239266 0.700483860923292 0.13671115616974 5 5 5
ATATATG T 0.183735267239266 0.700483860923292 0.13671115616974 5 5 5
ATATATT T 0.183735267239266 0.700483860923292 0.13671115616974 5 5 5
ATATCAA T 0.182758003569678 0.702461142105496 0.138696327660251 5 5 5
ATATCAC T 0.229295056232854 0.702461142105496 0.188141291677147 7 5 7
ATATCAG T 0.182758003569678 0.702461142105496 0.138696327660251 5 5 5
ATATCAT T 0.182758003569678 0.702461142105496 0.138696327660251 5 5 5
ATATCCA T 0.133366611885727 0.492121159162905 0.106376587150075 5 5 5
ATATCCC T 0.133366611885727 0.492121159162905 0.106376587150075 5 5 5
ATATCCG T 0.133366611885727 0.492121159162905 0.106376587150075 5 5 5
ATATCCT T 0.133366611885727 0.492121159162905 0.106376587150075 7 7 7
ATATCGA T 0.170120168051801 0.831474387948862 0.134038828344587 3 5 5
ATATCGC T 0.170120168051801 0.831474387948862 0.134038828344587 3 5 5
ATATCGG T 0.170120168051801 0.831474387948862 0.134038828344587 3 5 5
ATATCGT T 0.170120168051801 0.831474387948862 0.134038828344587 3 5 5
ATATCTA T 0.133414038231738 0.737053572612536 0.13679345879151 5 5 5
ATATCTC T 0.133414038231738 0.737053572612536 0.13679345879151 7 7 7
ATATCTG T 0.133414038231738 0.737053572612536 0.13679345879151 5 5 5
ATATCTT T 0.133414038231738 0.737053572612536 0.13679345879151 5 5 5
ATATGAA T 0.543052051724877 0.780897624634393 0.575309318429345 7 5 7
ATATGAC T 0.38733071534606 0.780897624634393 0.46519386792848 5 5 5
ATATGAG T 0.38733071534606 0.780897624634393 0.46519386792848 5 5 5
ATATGAT T 0.38733071534606 0.780897624634393 0.46519386792848 5 5 5
ATATGCA T 0.256566685517011 1.54956208470413 0.269511072615346 5 5 5
ATATGCC T 0.256566685517011 1.54956208470413 0.269511072615346 5 5 5
ATATGCG T 0.276068494538138 1.9802054334836 0.259911679516617 7 7 7
ATATGCT T 0.256566685517011 1.54956208470413 0.269511072615346 5 5 5
ATATGGA T 0.27327059728544 0.72713966033168 0.222238359223998 3 5 3
ATATGGC T 0.27327059728544 0.72713966033168 0.222238359223998 3 5 3
ATATGGG T 0.27327059728544 0.72713966033168 0.222238359223998 3 5 3
ATATGGT T 0.27327059728544 0.72713966033168 0.222238359223998 3 5 3
ATATGTA T 0.263399383922275 1.81004662908307 0.320972342217992 7 7 7
ATATGTC T 0.257181075513235 1.02770581657645 0.239011124616001 5 5 5
ATATGTG T 0.257181075513235 0.757837013885905 0.185254446700671 5 7 7
ATATGTT T 0.257181075513235 1.02770581657645 0.239011124616001 5 5 5
ATATTAA T 0.180227004577746 0.668780283343875 0.168229310880036 3 3 3
ATATTAC T 0.180227004577746 0.668780283343875 0.168229310880036 3 3 3
ATATTAG T 0.180227004577746 0.668780283343875 0.168229310880036 3 3 3
ATATTAT T 0.180227004577746 0.668780283343875 0.168229310880036 3 3 3
ATATTCA T 0.150646646122106 1.48875829900936 0.240985273481939 5 5 5
ATATTCC T 0.183618145069187 0.966826640618638 0.276170847137022 7 7 7
ATATTCG T 0.150646646122106 1.48875829900936 0.240985273481939 5 5 5
ATATTCT T 0.150646646122106 0.683975544069081 0.171154545640925 5 7 7
ATATTGA T 0.153738691070304 2.86244500647974 0.119917320592048 5 5 5
ATATTGC T 0.153738691070304 2.86244500647974 0.119917320592048 5 5 5
ATATTGG T 0.153738691070304 2.86244500647974 0.119917320592048 5 5 5
ATATTGT T 0.153738691070304 2.86244500647974 0.119917320592048 5 5 5
ATATTTA T 0.224042374834223 0.484703944188352 0.151340382957708 5 5 5
ATATTTC T 0.224042374834223 0.484703944188352 0.151340382957708 5 5 5
ATATTTG T 0.224042374834223 0.484703944188352 0.151340382957708 5 5 5
ATATTTT T 0.224042374834223 0.484703944188352 0.151340382957708 5 5 5
ATCAAAA A 0.23559759627896 0.563130817227744 0.177361493585054 7 7 5
ATCAAAC A 0.218778560003851 0.423892989581577 0.177361493585054 5 5 5
ATCAAAG A 0.218778560003851 0.423892989581577 0.177361493585054 5 5 5
ATCAAAT A 0.218778560003851 0.423892989581577 0.177361493585054 5 5 5
ATCAACA A 0.177642113194024 0.406718822874266 0.129541811139761 3 5 3
ATCAACC A 0.177642113194024 0.406718822874266 0.129541811139761 3 5 3
ATCAACG A 0.177642113194024 0.406718822874266 0.129541811139761 3 5 3
ATCAACT A 0.177642113194024 0.406718822874266 0.129541811139761 3 5 3
ATCAAGA A 0.177642113194024 0.482317324711248 0.129541811139761 3 3 3
ATCAAGC A 0.177642113194024 0.482317324711248 0.129541811139761 3 3 3
ATCAAGG A 0.177642113194024 0.482317324711248 0.129541811139761 3 3 3
ATCAAGT A 0.177642113194024 0.482317324711248 0.129541811139761 3 3 3
ATCAATA A 0.160111461842246 0.685442000609425 0.228757453231779 5 5 5
ATCAATC A 0.160111461842246 0.685442000609425 0.228757453231779 5 5 5
ATCAATG A 0.160111461842246 0.685442000609425 0.228757453231779 5 5 5
ATCAATT A 0.160111461842246 0.685442000609425 0.228757453231779 5 5 5
ATCACAA A 0.272343879334038 0.539763306799559 0.167459130947705 5 5 5
ATCACAC A 0.118747978306392 0.471450361060306 0.10883240137331 7 7 7
ATCACAG A 0.272343879334038 0.539763306799559 0.167459130947705 5 5 5
ATCACAT A 0.393661373000644 0.608076252538812 0.31998831413787 7 7 7
ATCACCA A 0.208727252940643 0.54455073254774 0.19085224157396 3 3 3
ATCACCC A 0.208727252940643 0.54455073254774 0.19085224157396 3 3 3
ATCACCG A 0.208727252940643 0.54455073254774 0.19085224157396 3 3 3
ATCACCT A 0.208727252940643 0.54455073254774 0.19085224157396 3 3 3
ATCACGA A 0.208727252940643 0.54455073254774 0.19085224157396 3 3 3
ATCACGC A 0.208727252940643 0.54455073254774 0.19085224157396 3 3 3
ATCACGG A 0.208727252940643 0.54455073254774 0.19085224157396 3 3 3
ATCACGT A 0.208727252940643 0.54455073254774 0.19085224157396 3 3 3
ATCACTA A 0.313663361373277 0.528008770437938 0.242559605341369 5 5 5
ATCACTC A 0.313663361373277 0.528008770437938 0.242559605341369 5 5 5
ATCACTG A 0.39835977819217 0.450322339114945 0.252527346554787 7 7 7
ATCACTT A 0.313663361373277 0.528008770437938 0.242559605341369 5 5 5
ATCAGAA A 0.082624274075661 0.429705525893138 0.182587095160774 5 5 5
ATCAGAC A 0.082624274075661 0.429705525893138 0.182587095160774 5 5 5
ATCAGAG A 0.082624274075661 0.429705525893138 0.182587095160774 7 7 7
ATCAGAT A 0.082624274075661 0.429705525893138 0.182587095160774 5 5 5
ATCAGCA A 0.177321923535353 0.50492077872476 0.254176195101419 3 3 3
ATCAGCC A 0.177321923535353 0.50492077872476 0.254176195101419 3 3 3
ATCAGCG A 0.177321923535353 0.50492077872476 0.254176195101419 3 3 3
ATCAGCT A 0.177321923535353 0.50492077872476 0.254176195101419 3 3 3
ATCAGGA A 0.136616369410605 0.553351071576885 0.219731237197387 5 5 5
ATCAGGC A 0.136616369410605 0.553351071576885 0.219731237197387 5 5 5
ATCAGGG A 0.136616369410605 0.553351071576885 0.219731237197387 5 5 5
ATCAGGT A 0.136616369410605 0.553351071576885 0.219731237197387 5 5 5
ATCAGTA A 0.16250464048971 0.482333939096139 0.241996756675147 5 5 5
ATCAGTC A 0.16250464048971 0.482333939096139 0.241996756675147 5 5 5
ATCAGTG A 0.16250464048971 0.482333939096139 0.241996756675147 5 5 5
ATCAGTT A 0.16250464048971 0.482333939096139 0.241996756675147 5 5 5
ATCATAA A 0.46519386792848 0.780897624634393 0.38733071534606 5 5 5
ATCATAC A 0.46519386792848 0.780897624634393 0.38733071534606 5 5 5
ATCATAG A 0.46519386792848 0.780897624634393 0.38733071534606 5 5 5
ATCATAT A 0.46519386792848 0.780897624634393 0.38733071534606 5 5 5
ATCATCA A 0.237273204851278 0.670156052367413 0.269061733995946 5 7 5
ATCATCC A 0.237273204851278 0.680210767422667 0.269061733995946 5 5 5
ATCATCG A 0.237273204851278 0.680210767422667 0.269061733995946 5 5 5
ATCATCT A 0.0532244200554953 0.933271512925793 0.143596037110352 7 7 7
ATCATGA A 0.272340643156731 0.592095007253153 0.27327059728544 5 5 3
ATCATGC A 0.272340643156731 0.592095007253153 0.27327059728544 7 7 3
ATCATGG A 0.272340643156731 0.592095007253153 0.27327059728544 5 5 3
ATCATGT A 0.272340643156731 0.592095007253153 0.27327059728544 5 5 3
ATCATTA A 0.2244756837515 0.497497322662136 0.36870470988421 7 7 7
ATCATTC A 0.315126689785778 0.408355632519403 0.0896976663853346 5 7 7
ATCATTG A 0.315126689785778 0.736480079429455 0.298307760758192 5 5 7
ATCATTT A 0.315126689785778 0.736480079429455 0.294606500852487 5 5 5
ATCCAAA C 0.135549637163405 0.151614469617263 1.2765385108129 5 5 5
ATCCAAC C 0.135549637163405 0.151614469617263 1.2765385108129 5 5 5
ATCCAAG C 0.135549637163405 0.151614469617263 1.2765385108129 5 5 5
ATCCAAT C 0.135549637163405 0.151614469617263 1.2765385108129 5 5 5
ATCCACA C 0.138577316736488 0.181281429711695 1.08589753972476 5 3 5
ATCCACC C 0.138577316736488 0.181281429711695 1.08589753972476 5 3 5
ATCCACG C 0.138577316736488 0.181281429711695 1.08589753972476 5 3 5
ATCCACT C 0.138577316736488 0.181281429711695 1.08589753972476 5 3 5
ATCCAGA C 0.104901703272314 0.114401870828256 1.46832165039927 5 5 5
ATCCAGC C 0.104901703272314 0.114401870828256 1.46832165039927 5 5 5
ATCCAGG C 0.104901703272314 0.114401870828256 1.46832165039927 5 5 5
ATCCAGT C 0.130651133157764 0.114401870828256 1.3720837888558 7 7 7
ATCCATA C 0.205186900996539 0.183529400005016 1.20677696941916 5 5 5
ATCCATC C 0.205186900996539 0.183529400005016 1.20677696941916 5 5 5
ATCCATG C 0.131131443017975 0.187908590358453 1.48841731287542 7 7 7
ATCCATT C 0.205186900996539 0.183529400005016 1.20677696941916 5 5 5
ATCCCAA C 0.257322342660966 0.26835555099803 1.43176330799233 5 5 5
ATCCCAC C 0.257322342660966 0.26835555099803 1.43176330799233 5 5 5
ATCCCAG C 0.257322342660966 0.26835555099803 1.43176330799233 5 5 5
ATCCCAT C 0.324171407957659 0.31600829714889 1.54677671725229 7 7 7
ATCCCCA C 0.298724835020733 0.241104106442564 1.23922113086567 5 5 5
ATCCCCC C 0.298724835020733 0.241104106442564 1.23922113086567 5 5 5
ATCCCCG C 0.298724835020733 0.241104106442564 1.23922113086567 5 5 5
ATCCCCT C 0.298724835020733 0.241104106442564 1.23922113086567 5 5 5
ATCCCGA C 0.307352999889973 0.249080683822827 1.12111681800151 3 3 3
ATCCCGC C 0.307352999889973 0.249080683822827 1.12111681800151 3 3 3
ATCCCGG C 0.307352999889973 0.249080683822827 1.12111681800151 3 3 3
ATCCCGT C 0.307352999889973 0.249080683822827 1.12111681800151 3 3 3
ATCCCTA C 0.250207872755166 0.215776284101952 0.973738299281184 5 5 5
ATCCCTC C 0.250207872755166 0.215776284101952 0.973738299281184 5 5 5
ATCCCTG C 0.239797676167459 0.204142166766068 0.870300486673788 7 7 7
ATCCCTT C 0.250207872755166 0.215776284101952 0.973738299281184 5 5 5
ATCCGAA C 0.255369156558455 0.242586665562979 1.01075551603725 1 1 1
ATCCGAC C 0.255369156558455 0.242586665562979 1.01075551603725 1 1 1
ATCCGAG C 0.255369156558455 0.242586665562979 1.01075551603725 1 1 1
ATCCGAT C 0.255369156558455 0.242586665562979 1.01075551603725 1 1 1
ATCCGCA C 0.255369156558455 0.242586665562979 1.01075551603725 1 1 1
ATCCGCC C 0.255369156558455 0.242586665562979 1.01075551603725 1 1 1
ATCCGCG C 0.255369156558455 0.242586665562979 1.01075551603725 1 1 1
ATCCGCT C 0.255369156558455 0.242586665562979 1.01075551603725 1 1 1
ATCCGGA C 0.255369156558455 0.242586665562979 1.01075551603725 1 1 1
ATCCGGC C 0.255369156558455 0.242586665562979 1.01075551603725 1 1 1
ATCCGGG C 0.255369156558455 0.242586665562979 1.01075551603725 1 1 1
ATCCGGT C 0.255369156558455 0.242586665562979 1.01075551603725 1 1 1
ATCCGTA C 0.255369156558455 0.242586665562979 1.01075551603725 1 1 1
ATCCGTC C 0.255369156558455 0.242586665562979 1.01075551603725 1 1 1
ATCCGTG C 0.255369156558455 0.242586665562979 1.01075551603725 1 1 1
ATCCGTT C 0.255369156558455 0.242586665562979 1.01075551603725 1 1 1
ATCCTAA C 0.163180687184529 0.235203383006466 1.02659961367354 5 5 5
ATCCTAC C 0.163180687184529 0.235203383006466 1.02659961367354 5 5 5
ATCCTAG C 0.163180687184529 0.235203383006466 1.02659961367354 5 5 5
ATCCTAT C 0.163180687184529 0.235203383006466 1.02659961367354 5 5 5
ATCCTCA C 0.187353626980797 0.202890068438744 1.00359345419132 5 5 5
ATCCTCC C 0.187353626980797 0.202890068438744 1.00359345419132 5 5 5
ATCCTCG C 0.187353626980797 0.202890068438744 1.00359345419132 5 5 5
ATCCTCT C 0.187353626980797 0.261872962781229 0.881106276250138 5 7 7
ATCCTGA C 0.325934713675976 0.1603048114861 1.03720655346907 3 5 5
ATCCTGC C 0.325934713675976 0.1603048114861 1.03720655346907 3 5 5
ATCCTGG C 0.325934713675976 0.1603048114861 1.03720655346907 3 5 5
ATCCTGT C 0.325934713675976 0.1603048114861 1.03720655346907 3 5 5
ATCCTTA C 0.565123903172771 0.236731347596342 1.02110142784061 5 5 5
ATCCTTC C 0.565123903172771 0.236731347596342 1.02110142784061 5 5 5
ATCCTTG C 0.565123903172771 0.236731347596342 1.02110142784061 5 5 5
ATCCTTT C 0.565123903172771 0.236731347596342 1.02110142784061 7 7 7
ATCGAAA G 1.01075551603725 0.242586665562979 0.255369156558455 1 1 1
ATCGAAC G 1.01075551603725 0.242586665562979 0.255369156558455 1 1 1
ATCGAAG G 1.01075551603725 0.242586665562979 0.255369156558455 1 1 1
ATCGAAT G 1.01075551603725 0.242586665562979 0.255369156558455 1 1 1
ATCGACA G 1.01075551603725 0.242586665562979 0.255369156558455 1 1 1
ATCGACC G 1.01075551603725 0.242586665562979 0.255369156558455 1 1 1
ATCGACG G 1.01075551603725 0.242586665562979 0.255369156558455 1 1 1
ATCGACT G 1.01075551603725 0.242586665562979 0.255369156558455 1 1 1
ATCGAGA G 1.01075551603725 0.242586665562979 0.255369156558455 1 1 1
ATCGAGC G 1.01075551603725 0.242586665562979 0.255369156558455 1 1 1
ATCGAGG G 1.01075551603725 0.242586665562979 0.255369156558455 1 1 1
ATCGAGT G 1.01075551603725 0.242586665562979 0.255369156558455 1 1 1
ATCGATA G 1.01075551603725 0.242586665562979 0.255369156558455 1 1 1
ATCGATC G 1.01075551603725 0.242586665562979 0.255369156558455 1 1 1
ATCGATG G 1.01075551603725 0.242586665562979 0.255369156558455 1 1 1
ATCGATT G 1.01075551603725 0.242586665562979 0.255369156558455 1 1 1
ATCGCAA G 1.01075551603725 0.223507334105085 0.255369156558455 1 3 1
ATCGCAC G 1.01075551603725 0.223507334105085 0.255369156558455 1 3 1
ATCGCAG G 1.01075551603725 0.223507334105085 0.255369156558455 1 3 1
ATCGCAT G 1.01075551603725 0.223507334105085 0.255369156558455 1 3 1
ATCGCCA G 1.01075551603725 0.223507334105085 0.255369156558455 1 3 1
ATCGCCC G 1.01075551603725 0.223507334105085 0.255369156558455 1 3 1
ATCGCCG G 1.01075551603725 0.223507334105085 0.255369156558455 1 3 1
ATCGCCT G 1.01075551603725 0.223507334105085 0.255369156558455 1 3 1
ATCGCGA G 1.01075551603725 0.223507334105085 0.255369156558455 1 3 1
ATCGCGC G 1.01075551603725 0.223507334105085 0.255369156558455 1 3 1
ATCGCGG G 1.01075551603725 0.223507334105085 0.255369156558455 1 3 1
ATCGCGT G 1.01075551603725 0.223507334105085 0.255369156558455 1 3 1
ATCGCTA G 1.01075551603725 0.223507334105085 0.255369156558455 1 3 1
ATCGCTC G 1.01075551603725 0.223507334105085 0.255369156558455 1 3 1
ATCGCTG G 1.01075551603725 0.223507334105085 0.255369156558455 1 3 1
ATCGCTT G 1.01075551603725 0.223507334105085 0.255369156558455 1 3 1
ATCGGAA G 1.01075551603725 0.242586665562979 0.255369156558455 1 1 1
ATCGGAC G 1.01075551603725 0.242586665562979 0.255369156558455 1 1 1
ATCGGAG G 1.01075551603725 0.242586665562979 0.255369156558455 1 1 1
ATCGGAT G 1.01075551603725 0.242586665562979 0.255369156558455 1 1 1
ATCGGCA G 1.01075551603725 0.242586665562979 0.255369156558455 1 1 1
ATCGGCC G 1.01075551603725 0.242586665562979 0.255369156558455 1 1 1
ATCGGCG G 1.01075551603725 0.242586665562979 0.255369156558455 1 1 1
ATCGGCT G 1.01075551603725 0.242586665562979 0.255369156558455 1 1 1
ATCGGGA G 1.01075551603725 0.242586665562979 0.255369156558455 1 1 1
ATCGGGC G 1.01075551603725 0.242586665562979 0.255369156558455 1 1 1
ATCGGGG G 1.01075551603725 0.242586665562979 0.255369156558455 1 1 1
ATCGGGT G 1.01075551603725 0.242586665562979 0.255369156558455 1 1 1
ATCGGTA G 1.01075551603725 0.242586665562979 0.255369156558455 1 1 1
ATCGGTC G 1.01075551603725 0.242586665562979 0.255369156558455 1 1 1
ATCGGTG G 1.01075551603725 0.242586665562979 0.255369156558455 1 1 1
ATCGGTT G 1.01075551603725 0.242586665562979 0.255369156558455 1 1 1
ATCGTAA G 1.01075551603725 0.242586665562979 0.255369156558455 1 1 1
ATCGTAC G 1.01075551603725 0.242586665562979 0.255369156558455 1 1 1
ATCGTAG G 1.01075551603725 0.242586665562979 0.255369156558455 1 1 1
ATCGTAT G 1.01075551603725 0.242586665562979 0.255369156558455 1 1 1
ATCGTCA G 1.01075551603725 0.242586665562979 0.255369156558455 1 1 1
ATCGTCC G 1.01075551603725 0.242586665562979 0.255369156558455 1 1 1
ATCGTCG G 1.01075551603725 0.242586665562979 0.255369156558455 1 1 1
ATCGTCT G 1.01075551603725 0.242586665562979 0.255369156558455 1 1 1
ATCGTGA G 1.01075551603725 0.242586665562979 0.255369156558455 1 1 1
ATCGTGC G 1.01075551603725 0.242586665562979 0.255369156558455 1 1 1
ATCGTGG G 1.01075551603725 0.242586665562979 0.255369156558455 1 1 1
ATCGTGT G 1.01075551603725 0.242586665562979 0.255369156558455 1 1 1
ATCGTTA G 1.01075551603725 0.242586665562979 0.255369156558455 1 1 1
ATCGTTC G 1.01075551603725 0.242586665562979 0.255369156558455 1 1 1
ATCGTTG G 1.01075551603725 0.242586665562979 0.255369156558455 1 1 1
ATCGTTT G 1.01075551603725 0.242586665562979 0.255369156558455 1 1 1
ATCTAAA T 0.323435191522128 0.729633183880019 0.430895701485817 5 5 5
ATCTAAC T 0.323435191522128 0.729633183880019 0.430895701485817 5 5 5
ATCTAAG T 0.323435191522128 0.729633183880019 0.430895701485817 5 5 5
ATCTAAT T 0.323435191522128 0.729633183880019 0.430895701485817 5 5 5
ATCTACA T 0.221596099798337 0.715654930176028 0.172109072861846 3 3 3
ATCTACC T 0.221596099798337 0.715654930176028 0.172109072861846 3 3 3
ATCTACG T 0.221596099798337 0.715654930176028 0.172109072861846 3 3 3
ATCTACT T 0.221596099798337 0.715654930176028 0.172109072861846 3 3 3
ATCTAGA T 0.221596099798337 0.698233853758013 0.153273939121704 3 7 7
ATCTAGC T 0.221596099798337 0.80176162927767 0.153273939121704 3 5 5
ATCTAGG T 0.221596099798337 0.80176162927767 0.153273939121704 3 5 5
ATCTAGT T 0.221596099798337 0.80176162927767 0.153273939121704 3 5 5
ATCTATA T 0.241297652201038 0.519833962002876 0.0355151101252295 5 5 5
ATCTATC T 0.241297652201038 0.519833962002876 0.0355151101252295 5 5 5
ATCTATG T 0.241297652201038 0.519833962002876 0.0355151101252295 5 5 5
ATCTATT T 0.241297652201038 0.519833962002876 0.0355151101252295 5 5 5
ATCTCAA T 0.151364622328082 0.443062292747317 0.172150506471196 5 5 5
ATCTCAC T 0.151364622328082 0.281483118324122 0.189592362299234 5 7 7
ATCTCAG T 0.151364622328082 0.443062292747317 0.172150506471196 5 5 5
ATCTCAT T 0.196273890514763 0.553941510274447 0.188199727370476 7 7 7
ATCTCCA T 0.102490223084559 0.423076536322253 0.186487042545193 5 5 5
ATCTCCC T 0.102490223084559 0.518199584693335 0.186487042545193 5 7 7
ATCTCCG T 0.102490223084559 0.423076536322253 0.186487042545193 5 5 5
ATCTCCT T 0.102490223084559 0.423076536322253 0.186487042545193 5 5 5
ATCTCGA T 0.142504944903904 0.379861966251445 0.155436587163783 3 3 3
ATCTCGC T 0.142504944903904 0.379861966251445 0.155436587163783 3 3 3
ATCTCGG T 0.142504944903904 0.379861966251445 0.155436587163783 3 3 3
ATCTCGT T 0.142504944903904 0.379861966251445 0.155436587163783 3 3 3
ATCTCTA T 0.103918556856299 0.132322442354897 0.0978429136921951 5 5 5
ATCTCTC T 0.103918556856299 0.132322442354897 0.0978429136921951 5 5 5
ATCTCTG T 0.103918556856299 0.132322442354897 0.0978429136921951 5 5 5
ATCTCTT T 0.103918556856299 0.132322442354897 0.0978429136921951 5 5 5
ATCTGAA T 0.182587095160774 0.429705525893138 0.082624274075661 5 5 5
ATCTGAC T 0.182587095160774 0.429705525893138 0.082624274075661 5 5 5
ATCTGAG T 0.182587095160774 0.429705525893138 0.082624274075661 5 5 5
ATCTGAT T 0.182587095160774 0.429705525893138 0.082624274075661 5 5 5
ATCTGCA T 0.254176195101419 0.50492077872476 0.177321923535353 3 3 3
ATCTGCC T 0.254176195101419 0.50492077872476 0.177321923535353 3 3 3
ATCTGCG T 0.254176195101419 0.50492077872476 0.177321923535353 3 3 3
ATCTGCT T 0.254176195101419 0.50492077872476 0.177321923535353 3 3 3
ATCTGGA T 0.254176195101419 0.50492077872476 0.177321923535353 3 3 3
ATCTGGC T 0.254176195101419 0.50492077872476 0.177321923535353 3 3 3
ATCTGGG T 0.254176195101419 0.50492077872476 0.177321923535353 3 3 3
ATCTGGT T 0.254176195101419 0.50492077872476 0.177321923535353 3 3 3
ATCTGTA T 0.254176195101419 0.50492077872476 0.177321923535353 3 3 3
ATCTGTC T 0.254176195101419 0.50492077872476 0.177321923535353 3 3 3
ATCTGTG T 0.254176195101419 0.50492077872476 0.177321923535353 3 3 3
ATCTGTT T 0.254176195101419 0.50492077872476 0.177321923535353 3 3 3
ATCTTAA T 0.186668936669766 0.42703768162917 0.156798278632531 3 3 3
ATCTTAC T 0.186668936669766 0.42703768162917 0.156798278632531 3 3 3
ATCTTAG T 0.186668936669766 0.42703768162917 0.156798278632531 3 3 3
ATCTTAT T 0.186668936669766 0.42703768162917 0.156798278632531 3 3 3
ATCTTCA T 0.0485079248280931 0.729017317718458 0.270978808592403 5 5 5
ATCTTCC T 0.0485079248280931 0.729017317718458 0.270978808592403 5 5 5
ATCTTCG T 0.0485079248280931 0.729017317718458 0.270978808592403 5 5 5
ATCTTCT T 0.0485079248280931 0.729017317718458 0.270978808592403 5 5 5
ATCTTGA T 0.17356762848649 1.42411337783728 0.149071825654461 5 5 5
ATCTTGC T 0.17356762848649 1.42411337783728 0.149071825654461 5 5 5
ATCTTGG T 0.17356762848649 1.42411337783728 0.149071825654461 5 5 5
ATCTTGT T 0.17356762848649 1.42411337783728 0.149071825654461 5 5 5
ATCTTTA T 0.186668936669766 0.5080720470192 0.0743847835801495 3 5 5
ATCTTTC T 0.186668936669766 0.5080720470192 0.0743847835801495 3 5 5
ATCTTTG T 0.186668936669766 0.5080720470192 0.0743847835801495 3 5 5
ATCTTTT T 0.186668936669766 0.5080720470192 0.0743847835801495 3 5 5
ATGAAAA A 0.197804063906204 0.371704968327886 0.14336393956365 5 5 5
ATGAAAC A 0.197804063906204 0.371704968327886 0.14336393956365 5 5 5
ATGAAAG A 0.197804063906204 0.371704968327886 0.14336393956365 5 5 5
ATGAAAT A 0.197804063906204 0.371704968327886 0.14336393956365 7 7 7
ATGAACA A 0.150263506448528 0.269490993421141 0.108309213734082 5 5 5
ATGAACC A 0.150263506448528 0.269490993421141 0.108309213734082 5 5 5
ATGAACG A 0.150263506448528 0.269490993421141 0.108309213734082 5 5 5
ATGAACT A 0.150263506448528 0.261788283453217 0.0760138468579806 7 7 7
ATGAAGA A 0.110521666301299 0.334033544530129 0.103949072043922 7 7 3
ATGAAGC A 0.110521666301299 0.334033544530129 0.103949072043922 5 5 3
ATGAAGG A 0.110521666301299 0.334033544530129 0.103949072043922 5 5 3
ATGAAGT A 0.110521666301299 0.334033544530129 0.103949072043922 5 5 3
ATGAATA A 0.127194474614501 0.185905410759991 0.160697710143581 5 5 5
ATGAATC A 0.127194474614501 0.185905410759991 0.160697710143581 5 5 5
ATGAATG A 0.127194474614501 0.185905410759991 0.160697710143581 5 5 5
ATGAATT A 0.127194474614501 0.185905410759991 0.160697710143581 5 5 5
ATGACAA A 0.0884658204772476 0.526727705086168 0.372471490660296 5 5 5
ATGACAC A 0.0884658204772476 0.526727705086168 0.372471490660296 7 7 7
ATGACAG A 0.0884658204772476 0.526727705086168 0.372471490660296 5 5 5
ATGACAT A 0.0884658204772476 0.526727705086168 0.372471490660296 5 5 5
ATGACCA A 0.12490789007615 0.440359867866495 0.239284565936487 5 3 3
ATGACCC A 0.12490789007615 0.440359867866495 0.239284565936487 5 3 3
ATGACCG A 0.12490789007615 0.440359867866495 0.239284565936487 5 3 3
ATGACCT A 0.12490789007615 0.440359867866495 0.239284565936487 5 3 3
ATGACGA A 0.135510777051018 0.440359867866495 0.239284565936487 3 3 3
ATGACGC A 0.135510777051018 0.440359867866495 0.239284565936487 3 3 3
ATGACGG A 0.135510777051018 0.440359867866495 0.239284565936487 3 3 3
ATGACGT A 0.135510777051018 0.440359867866495 0.239284565936487 3 3 3
ATGACTA A 0.167339144786971 0.399938817925091 0.239284565936487 5 5 3
ATGACTC A 0.167339144786971 0.399938817925091 0.239284565936487 5 5 3
ATGACTG A 0.167339144786971 0.399938817925091 0.239284565936487 5 5 3
ATGACTT A 0.167339144786971 0.399938817925091 0.239284565936487 5 5 3
ATGAGAA A 0.172150506471196 0.443062292747317 0.151364622328082 5 5 5
ATGAGAC A 0.172150506471196 0.443062292747317 0.151364622328082 5 5 5
ATGAGAG A 0.172150506471196 0.443062292747317 0.151364622328082 5 5 5
ATGAGAT A 0.188199727370476 0.553941510274447 0.196273890514763 7 7 7
ATGAGCA A 0.108497127377518 0.364500577610086 0.0991302513560604 7 7 7
ATGAGCC A 0.108497127377518 0.364500577610086 0.0991302513560604 5 5 5
ATGAGCG A 0.108497127377518 0.364500577610086 0.0991302513560604 5 5 5
ATGAGCT A 0.108497127377518 0.364500577610086 0.0991302513560604 5 5 5
ATGAGGA A 0.122736685069582 0.341111717141084 0.142504944903904 5 5 3
ATGAGGC A 0.122736685069582 0.341111717141084 0.142504944903904 5 5 3
ATGAGGG A 0.122736685069582 0.341111717141084 0.142504944903904 5 5 3
ATGAGGT A 0.122736685069582 0.341111717141084 0.142504944903904 5 5 3
ATGAGTA A 0.394295780068639 0.288014114154075 0.222528915367742 5 5 5
ATGAGTC A 0.394295780068639 0.288014114154075 0.222528915367742 5 5 5
ATGAGTG A 0.394295780068639 0.308652474162378 0.191658771206042 5 7 7
ATGAGTT A 0.394295780068639 0.267375754145772 0.253399059529442 7 7 7
ATGATAA A 0.138696327660251 0.702461142105496 0.182758003569678 5 5 5
ATGATAC A 0.138696327660251 0.702461142105496 0.182758003569678 5 5 5
ATGATAG A 0.0892513636433545 0.702461142105496 0.136220950906501 7 7 7
ATGATAT A 0.138696327660251 0.702461142105496 0.182758003569678 5 5 5
ATGATCA A 0.104517725541589 0.498620890795731 0.170120168051801 3 3 3
ATGATCC A 0.104517725541589 0.498620890795731 0.170120168051801 3 3 3
ATGATCG A 0.104517725541589 0.498620890795731 0.170120168051801 3 3 3
ATGATCT A 0.104517725541589 0.498620890795731 0.170120168051801 3 3 3
ATGATGA A 0.0360966588474688 0.614143124574575 0.218640684931986 7 7 7
ATGATGC A 0.109472592575444 0.509709445238441 0.206464134755721 5 5 5
ATGATGG A 0.239615399274353 0.777018175377824 0.194287584579455 7 7 7
ATGATGT A 0.109472592575444 0.509709445238441 0.206464134755721 5 5 5
ATGATTA A 0.260778698480009 0.397861288829309 0.203928797657575 5 5 5
ATGATTC A 0.260778698480009 0.397861288829309 0.203928797657575 5 5 5
ATGATTG A 0.260778698480009 0.397861288829309 0.223389288774846 5 7 7
ATGATTT A 0.291156325950193 0.476074631751413 0.203928797657575 7 7 5
ATGCAAA C 0.464171950448454 0.315233943309777 0.63460822711811 7 7 7
ATGCAAC C 0.464171950448454 0.315233943309777 0.63460822711811 5 5 5
ATGCAAG C 0.464171950448454 0.315233943309777 0.63460822711811 5 5 5
ATGCAAT C 0.464171950448454 0.315233943309777 0.63460822711811 5 5 5
ATGCACA C 0.552804621422173 0.243324092580371 1.43095194544756 7 7 7
ATGCACC C 0.305670240339706 0.129591692058163 1.60958701128457 5 5 5
ATGCACG C 0.305670240339706 0.129591692058163 1.60958701128457 5 5 5
ATGCACT C 0.305670240339706 0.129591692058163 1.60958701128457 5 5 5
ATGCAGA C 0.408776503205207 0.197100943760779 0.988355917823978 5 5 5
ATGCAGC C 0.258090676928437 0.177007523960803 1.1689261183252 7 7 7
ATGCAGG C 0.408776503205207 0.197100943760779 0.988355917823978 5 5 5
ATGCAGT C 0.408776503205207 0.197100943760779 0.988355917823978 5 5 5
ATGCATA C 0.25937022128616 0.0734200109071948 1.30598431470847 5 5 5
ATGCATC C 0.25937022128616 0.0734200109071948 1.30598431470847 5 5 5
ATGCATG C 0.25937022128616 0.0734200109071948 1.30598431470847 5 5 5
ATGCATT C 0.25937022128616 0.0734200109071948 1.30598431470847 5 5 5
ATGCCAA C 0.251742364974929 0.18418241147691 1.32667771481628 5 5 5
ATGCCAC C 0.251742364974929 0.18418241147691 1.32667771481628 5 5 5
ATGCCAG C 0.251742364974929 0.18418241147691 1.32667771481628 5 5 5
ATGCCAT C 0.251742364974929 0.18418241147691 1.32667771481628 5 5 5
ATGCCCA C 0.294800573393194 0.187919962113813 1.33399482881173 3 3 3
ATGCCCC C 0.294800573393194 0.187919962113813 1.33399482881173 3 3 3
ATGCCCG C 0.294800573393194 0.187919962113813 1.33399482881173 3 3 3
ATGCCCT C 0.294800573393194 0.187919962113813 1.33399482881173 3 3 3
ATGCCGA C 0.467316305831993 0.204225036826142 1.14755857220468 5 5 5
ATGCCGC C 0.467316305831993 0.204225036826142 1.14755857220468 5 5 5
ATGCCGG C 0.467316305831993 0.204225036826142 1.14755857220468 5 5 5
ATGCCGT C 0.467316305831993 0.204225036826142 1.14755857220468 5 5 5
ATGCCTA C 0.294800573393194 0.187919962113813 1.33399482881173 3 3 3
ATGCCTC C 0.294800573393194 0.187919962113813 1.33399482881173 3 3 3
ATGCCTG C 0.294800573393194 0.187919962113813 1.33399482881173 3 3 3
ATGCCTT C 0.294800573393194 0.187919962113813 1.33399482881173 3 3 3
ATGCGAA C 0.255369156558455 0.223507334105085 1.01075551603725 1 3 1
ATGCGAC C 0.255369156558455 0.223507334105085 1.01075551603725 1 3 1
ATGCGAG C 0.255369156558455 0.223507334105085 1.01075551603725 1 3 1
ATGCGAT C 0.255369156558455 0.223507334105085 1.01075551603725 1 3 1
ATGCGCA C 0.255369156558455 0.223507334105085 1.01075551603725 1 3 1
ATGCGCC C 0.255369156558455 0.223507334105085 1.01075551603725 1 3 1
ATGCGCG C 0.255369156558455 0.223507334105085 1.01075551603725 1 3 1
ATGCGCT C 0.255369156558455 0.223507334105085 1.01075551603725 1 3 1
ATGCGGA C 0.255369156558455 0.223507334105085 1.01075551603725 1 3 1
ATGCGGC C 0.255369156558455 0.223507334105085 1.01075551603725 1 3 1
ATGCGGG C 0.255369156558455 0.223507334105085 1.01075551603725 1 3 1
ATGCGGT C 0.255369156558455 0.223507334105085 1.01075551603725 1 3 1
ATGCGTA C 0.255369156558455 0.223507334105085 1.01075551603725 1 3 1
ATGCGTC C 0.255369156558455 0.223507334105085 1.01075551603725 1 3 1
ATGCGTG C 0.255369156558455 0.223507334105085 1.01075551603725 1 3 1
ATGCGTT C 0.255369156558455 0.223507334105085 1.01075551603725 1 3 1
ATGCTAA C 0.244952499356231 0.30778226636868 0.845578553345054 5 5 5
ATGCTAC C 0.244952499356231 0.30778226636868 0.845578553345054 5 5 5
ATGCTAG C 0.244952499356231 0.30778226636868 0.845578553345054 5 5 5
ATGCTAT C 0.22547166249165 0.425033784584269 1.19959858817482 7 7 7
ATGCTCA C 0.123055417284243 0.419873860354529 1.90273710299703 7 7 7
ATGCTCC C 0.123055417284243 0.419873860354529 1.90273710299703 5 5 5
ATGCTCG C 0.123055417284243 0.419873860354529 1.90273710299703 5 5 5
ATGCTCT C 0.123055417284243 0.419873860354529 1.90273710299703 5 5 5
ATGCTGA C 0.258315879824871 0.221326687638454 0.780270283249883 5 5 5
ATGCTGC C 0.247624440595375 0.317778614963455 0.901691207370124 7 7 7
ATGCTGG C 0.258315879824871 0.221326687638454 0.780270283249883 5 5 5
ATGCTGT C 0.258315879824871 0.221326687638454 0.780270283249883 5 5 5
ATGCTTA C 0.247092603468511 0.292873808813412 0.854860642346237 3 3 3
ATGCTTC C 0.247092603468511 0.292873808813412 0.854860642346237 3 3 3
ATGCTTG C 0.247092603468511 0.292873808813412 0.854860642346237 3 3 3
ATGCTTT C 0.247092603468511 0.292873808813412 0.854860642346237 3 3 3
ATGGAAA G 0.857778269125455 0.254959759052605 0.170122771325853 5 5 5
ATGGAAC G 0.857778269125455 0.254959759052605 0.170122771325853 5 5 5
ATGGAAG G 0.857778269125455 0.254959759052605 0.170122771325853 5 5 5
ATGGAAT G 0.962147456344702 0.243463131967894 0.2449673014059 7 7 7
ATGGACA G 0.732111972621615 0.308354219003739 0.121804135320329 7 7 7
ATGGACC G 0.773539561154762 0.283653336731602 0.186208492069634 5 5 5
ATGGACG G 0.773539561154762 0.283653336731602 0.186208492069634 5 5 5
ATGGACT G 0.773539561154762 0.283653336731602 0.186208492069634 5 5 5
ATGGAGA G 0.654104964590336 0.263019892858761 0.133507345838925 5 5 5
ATGGAGC G 0.654104964590336 0.263019892858761 0.133507345838925 5 5 5
ATGGAGG G 0.654104964590336 0.263019892858761 0.133507345838925 5 5 5
ATGGAGT G 0.654104964590336 0.263019892858761 0.133507345838925 5 5 5
ATGGATA G 1.00442761395356 0.317702885059565 0.196837286757769 5 5 5
ATGGATC G 1.00442761395356 0.317702885059565 0.196837286757769 5 5 5
ATGGATG G 1.02744963895495 0.30346889185073 0.168688590981267 7 7 7
ATGGATT G 1.00442761395356 0.317702885059565 0.196837286757769 5 5 5
ATGGCAA G 1.32667771481628 0.319495554714773 0.163193543554937 7 7 7
ATGGCAC G 1.33067364336235 0.149857092274965 0.251742364974929 7 7 5
ATGGCAG G 1.32667771481628 0.18418241147691 0.251742364974929 5 5 5
ATGGCAT G 1.32667771481628 0.18418241147691 0.251742364974929 5 5 5
ATGGCCA G 2.43637976354874 0.1816362000761 0.358940352570744 7 7 7
ATGGCCC G 1.71330355279598 0.182729107389515 0.287072598737838 5 5 5
ATGGCCG G 1.71330355279598 0.182729107389515 0.287072598737838 5 5 5
ATGGCCT G 1.71330355279598 0.182729107389515 0.287072598737838 5 5 5
ATGGCGA G 0.72510151565787 0.232168541827134 0.230660794215643 5 5 5
ATGGCGC G 0.72510151565787 0.232168541827134 0.230660794215643 5 5 5
ATGGCGG G 0.72510151565787 0.232168541827134 0.230660794215643 5 5 5
ATGGCGT G 0.72510151565787 0.232168541827134 0.230660794215643 5 5 5
ATGGCTA G 1.26422458170655 0.234929879826597 0.278398757387017 5 5 5
ATGGCTC G 1.26422458170655 0.234929879826597 0.278398757387017 5 5 5
ATGGCTG G 1.26422458170655 0.234929879826597 0.278398757387017 7 7 7
ATGGCTT G 1.26422458170655 0.234929879826597 0.278398757387017 5 5 5
ATGGGAA G 1.43176330799233 0.26835555099803 0.257322342660966 5 5 5
ATGGGAC G 1.43176330799233 0.26835555099803 0.257322342660966 5 5 5
ATGGGAG G 1.43176330799233 0.26835555099803 0.257322342660966 5 5 5
ATGGGAT G 1.54677671725229 0.31600829714889 0.324171407957659 7 7 7
ATGGGCA G 1.12111681800151 0.249080683822827 0.307352999889973 3 3 3
ATGGGCC G 1.12111681800151 0.249080683822827 0.307352999889973 3 3 3
ATGGGCG G 1.12111681800151 0.249080683822827 0.307352999889973 3 3 3
ATGGGCT G 1.12111681800151 0.249080683822827 0.307352999889973 3 3 3
ATGGGGA G 1.12111681800151 0.249080683822827 0.307352999889973 3 3 3
ATGGGGC G 1.12111681800151 0.249080683822827 0.307352999889973 3 3 3
ATGGGGG G 1.12111681800151 0.249080683822827 0.307352999889973 3 3 3
ATGGGGT G 1.12111681800151 0.249080683822827 0.307352999889973 3 3 3
ATGGGTA G 1.16700543081192 0.26672631848422 0.404666827796307 5 5 5
ATGGGTC G 1.16700543081192 0.26672631848422 0.404666827796307 5 5 5
ATGGGTG G 1.16700543081192 0.26672631848422 0.404666827796307 5 5 5
ATGGGTT G 1.16700543081192 0.26672631848422 0.404666827796307 5 5 5
ATGGTAA G 1.70022155861102 0.268948591264389 0.264369934880943 5 5 5
ATGGTAC G 1.70022155861102 0.268948591264389 0.264369934880943 5 5 5
ATGGTAG G 1.70022155861102 0.268948591264389 0.264369934880943 5 5 5
ATGGTAT G 1.70022155861102 0.268948591264389 0.264369934880943 7 7 7
ATGGTCA G 1.3780203979107 0.27617454665662 0.403768959126401 3 3 3
ATGGTCC G 1.3780203979107 0.27617454665662 0.403768959126401 3 3 3
ATGGTCG G 1.3780203979107 0.27617454665662 0.403768959126401 3 3 3
ATGGTCT G 1.3780203979107 0.27617454665662 0.403768959126401 3 3 3
ATGGTGA G 1.219096799132 0.537136699258778 0.523647328166248 5 5 5
ATGGTGC G 1.219096799132 0.537136699258778 0.523647328166248 5 5 5
ATGGTGG G 1.219096799132 0.537136699258778 0.523647328166248 5 5 5
ATGGTGT G 1.2354974474131 0.424623754872727 0.317136148041505 7 7 7
ATGGTTA G 1.14772532149924 0.323494502006567 0.418114460476863 5 5 5
ATGGTTC G 1.14772532149924 0.323494502006567 0.418114460476863 5 5 5
ATGGTTG G 1.15603730183905 0.125917710833566 0.524397904830329 7 7 7
ATGGTTT G 1.14772532149924 0.323494502006567 0.418114460476863 5 5 5
ATGTAAA T 0.168670104153868 0.63926624963207 0.139693203603263 5 5 5
ATGTAAC T 0.210497670789774 0.779754203321074 0.14448492840183 7 7 7
ATGTAAG T 0.168670104153868 0.63926624963207 0.139693203603263 5 5 5
ATGTAAT T 0.168670104153868 0.63926624963207 0.139693203603263 5 5 5
ATGTACA T 0.154778260142972 0.757719348333519 0.11555136983858 5 5 5
ATGTACC T 0.154778260142972 0.757719348333519 0.11555136983858 7 7 7
ATGTACG T 0.154778260142972 0.757719348333519 0.11555136983858 5 5 5
ATGTACT T 0.154778260142972 0.757719348333519 0.11555136983858 5 5 5
ATGTAGA T 0.207195175582319 2.43216694967013 0.213796135467631 5 5 5
ATGTAGC T 0.207195175582319 2.43216694967013 0.213796135467631 5 5 5
ATGTAGG T 0.207195175582319 2.43216694967013 0.213796135467631 5 5 5
ATGTAGT T 0.207195175582319 2.43216694967013 0.213796135467631 5 5 5
ATGTATA T 0.167455643445039 0.944003111272546 0.261561765505867 7 7 7
ATGTATC T 0.178492925071568 0.933459807834061 0.251970933851462 5 5 5
ATGTATG T 0.178492925071568 0.933459807834061 0.251970933851462 5 5 5
ATGTATT T 0.178492925071568 0.933459807834061 0.251970933851462 5 5 5
ATGTCAA T 0.372471490660296 0.526727705086168 0.0884658204772476 5 5 5
ATGTCAC T 0.372471490660296 0.526727705086168 0.0884658204772476 5 5 5
ATGTCAG T 0.372471490660296 0.526727705086168 0.0884658204772476 5 5 5
ATGTCAT T 0.372471490660296 0.526727705086168 0.0884658204772476 5 5 5
ATGTCCA T 0.138598914478644 0.474273171811071 0.113185418571144 7 5 7
ATGTCCC T 0.235661632747262 0.467765425814243 0.215819016488 7 7 7
ATGTCCG T 0.187130273612953 0.474273171811071 0.144700127100024 5 5 5
ATGTCCT T 0.187130273612953 0.474273171811071 0.144700127100024 5 5 5
ATGTCGA T 0.239284565936487 0.440359867866495 0.135510777051018 3 3 3
ATGTCGC T 0.239284565936487 0.440359867866495 0.135510777051018 3 3 3
ATGTCGG T 0.239284565936487 0.440359867866495 0.135510777051018 3 3 3
ATGTCGT T 0.239284565936487 0.440359867866495 0.135510777051018 3 3 3
ATGTCTA T 0.193763641258894 2.14315842504192 0.135510777051018 5 5 3
ATGTCTC T 0.193763641258894 2.14315842504192 0.135510777051018 5 5 3
ATGTCTG T 0.193763641258894 2.14315842504192 0.135510777051018 5 5 3
ATGTCTT T 0.193763641258894 2.14315842504192 0.135510777051018 5 5 3
ATGTGAA T 0.167459130947705 0.539763306799559 0.272343879334038 5 5 5
ATGTGAC T 0.167459130947705 0.539763306799559 0.272343879334038 5 5 5
ATGTGAG T 0.167459130947705 0.539763306799559 0.272343879334038 5 5 5
ATGTGAT T 0.31998831413787 0.608076252538812 0.393661373000644 7 7 7
ATGTGCA T 0.193029873601596 0.576773503505607 0.377653801206271 7 7 7
ATGTGCC T 0.23099867448217 1.04331857501947 0.316519974315694 7 7 7
ATGTGCG T 0.119499645656338 0.451395678772176 0.275534244729586 5 5 5
ATGTGCT T 0.119499645656338 0.451395678772176 0.275534244729586 5 5 5
ATGTGGA T 0.172016026659092 0.575651217682047 0.202800894464684 5 5 5
ATGTGGC T 0.172016026659092 0.279994512600134 0.202800894464684 7 7 5
ATGTGGG T 0.172016026659092 0.575651217682047 0.202800894464684 5 5 5
ATGTGGT T 0.172016026659092 0.575651217682047 0.202800894464684 5 5 5
ATGTGTA T 0.182736931527335 0.559999001624772 0.237765829520719 5 5 5
ATGTGTC T 0.182736931527335 0.485978648017839 0.162575348753991 5 7 7
ATGTGTG T 0.182736931527335 0.559999001624772 0.237765829520719 5 5 5
ATGTGTT T 0.182736931527335 0.559999001624772 0.237765829520719 5 7 7
ATGTTAA T 0.151591273831482 0.534272988273472 0.146370499477094 3 3 3
ATGTTAC T 0.151591273831482 0.534272988273472 0.146370499477094 3 3 3
ATGTTAG T 0.151591273831482 0.534272988273472 0.146370499477094 3 3 3
ATGTTAT T 0.151591273831482 0.534272988273472 0.146370499477094 3 3 3
ATGTTCA T 0.212695820203903 0.507240855186822 0.16910010244174 5 5 5
ATGTTCC T 0.212695820203903 0.507240855186822 0.16910010244174 5 5 5
ATGTTCG T 0.212695820203903 0.507240855186822 0.16910010244174 5 5 5
ATGTTCT T 0.212695820203903 0.507240855186822 0.16910010244174 5 5 5
ATGTTGA T 0.103911667488878 1.23477219465161 0.121411421755321 5 5 5
ATGTTGC T 0.103911667488878 1.23477219465161 0.121411421755321 5 5 5
ATGTTGG T 0.103911667488878 1.23477219465161 0.121411421755321 5 5 5
ATGTTGT T 0.103911667488878 1.23477219465161 0.121411421755321 5 5 5
ATGTTTA T 0.143609445377936 0.589300589621256 0.107089762245107 7 7 7
ATGTTTC T 0.129125043428017 0.593865505221259 0.172674441918359 5 5 5
ATGTTTG T 0.129125043428017 0.593865505221259 0.172674441918359 5 5 5
ATGTTTT T 0.129125043428017 0.593865505221259 0.172674441918359 5 5 5
ATTAAAA A 0.265816944164592 0.551334323519251 0.161916427778312 3 7 3
ATTAAAC A 0.265816944164592 0.551334323519251 0.161916427778312 3 5 3
ATTAAAG A 0.265816944164592 0.551334323519251 0.161916427778312 3 5 3
ATTAAAT A 0.265816944164592 0.551334323519251 0.161916427778312 3 5 3
ATTAACA A 0.265816944164592 0.486612921798615 0.161916427778312 3 3 3
ATTAACC A 0.265816944164592 0.486612921798615 0.161916427778312 3 3 3
ATTAACG A 0.265816944164592 0.486612921798615 0.161916427778312 3 3 3
ATTAACT A 0.265816944164592 0.486612921798615 0.161916427778312 3 3 3
ATTAAGA A 0.265816944164592 0.344529159315545 0.118443115695804 3 7 7
ATTAAGC A 0.265816944164592 0.344529159315545 0.118443115695804 3 5 5
ATTAAGG A 0.265816944164592 0.344529159315545 0.118443115695804 3 5 5
ATTAAGT A 0.265816944164592 0.344529159315545 0.118443115695804 3 5 5
ATTAATA A 0.317175961086314 0.496677777745777 0.161916427778312 5 5 3
ATTAATC A 0.317175961086314 0.496677777745777 0.161916427778312 5 5 3
ATTAATG A 0.317175961086314 0.496677777745777 0.161916427778312 5 5 3
ATTAATT A 0.317175961086314 0.496677777745777 0.161916427778312 5 5 3
ATTACAA A 0.139693203603263 0.63926624963207 0.168670104153868 5 5 5
ATTACAC A 0.139693203603263 0.63926624963207 0.168670104153868 5 5 5
ATTACAG A 0.139693203603263 0.63926624963207 0.168670104153868 5 5 5
ATTACAT A 0.139693203603263 0.63926624963207 0.168670104153868 5 5 5
ATTACCA A 0.179788791792107 0.804556583055474 0.181967571780293 3 3 3
ATTACCC A 0.179788791792107 0.804556583055474 0.181967571780293 3 3 3
ATTACCG A 0.179788791792107 0.804556583055474 0.181967571780293 3 3 3
ATTACCT A 0.179788791792107 0.804556583055474 0.181967571780293 3 3 3
ATTACGA A 0.179788791792107 0.804556583055474 0.181967571780293 3 3 3
ATTACGC A 0.179788791792107 0.804556583055474 0.181967571780293 3 3 3
ATTACGG A 0.179788791792107 0.804556583055474 0.181967571780293 3 3 3
ATTACGT A 0.179788791792107 0.804556583055474 0.181967571780293 3 3 3
ATTACTA A 0.275403868554216 0.752879913416369 0.210086139977645 5 5 5
ATTACTC A 0.275403868554216 0.752879913416369 0.210086139977645 5 5 5
ATTACTG A 0.275403868554216 0.752879913416369 0.210086139977645 7 7 7
ATTACTT A 0.275403868554216 0.752879913416369 0.210086139977645 5 5 5
ATTAGAA A 0.430895701485817 0.729633183880019 0.323435191522128 5 5 5
ATTAGAC A 0.430895701485817 0.729633183880019 0.323435191522128 5 5 5
ATTAGAG A 0.430895701485817 0.729633183880019 0.323435191522128 5 5 5
ATTAGAT A 0.430895701485817 0.729633183880019 0.323435191522128 5 5 5
ATTAGCA A 0.172109072861846 0.715654930176028 0.221596099798337 3 3 3
ATTAGCC A 0.172109072861846 0.715654930176028 0.221596099798337 3 3 3
ATTAGCG A 0.172109072861846 0.715654930176028 0.221596099798337 3 3 3
ATTAGCT A 0.172109072861846 0.715654930176028 0.221596099798337 3 3 3
ATTAGGA A 0.129599642309275 0.815435604437966 0.147696043838984 5 5 5
ATTAGGC A 0.129599642309275 0.815435604437966 0.147696043838984 5 5 5
ATTAGGG A 0.129599642309275 0.815435604437966 0.147696043838984 5 5 5
ATTAGGT A 0.106322690979224 0.815435604437966 0.147259948238986 7 7 7
ATTAGTA A 0.287612168257759 0.715654930176028 0.221596099798337 5 3 3
ATTAGTC A 0.287612168257759 0.715654930176028 0.221596099798337 5 3 3
ATTAGTG A 0.287612168257759 0.715654930176028 0.221596099798337 5 3 3
ATTAGTT A 0.287612168257759 0.715654930176028 0.221596099798337 5 3 3
ATTATAA A 0.168599181169396 1.05262180254938 0.575014365774677 5 5 5
ATTATAC A 0.168599181169396 1.05262180254938 0.990963327886901 7 7 7
ATTATAG A 0.168599181169396 1.05262180254938 0.575014365774677 5 5 5
ATTATAT A 0.168599181169396 1.05262180254938 0.575014365774677 5 5 5
ATTATCA A 0.173359973506973 1.05068599901699 0.183720007245804 3 3 3
ATTATCC A 0.173359973506973 1.05068599901699 0.183720007245804 3 3 3
ATTATCG A 0.173359973506973 1.05068599901699 0.183720007245804 3 3 3
ATTATCT A 0.173359973506973 1.05068599901699 0.183720007245804 3 3 3
ATTATGA A 0.199809204894502 1.06775334479472 0.11431957472364 5 5 5
ATTATGC A 0.199809204894502 1.06775334479472 0.11431957472364 5 5 5
ATTATGG A 0.199809204894502 1.06775334479472 0.11431957472364 5 5 5
ATTATGT A 0.199809204894502 1.06775334479472 0.11431957472364 5 5 5
ATTATTA A 0.208576940408464 0.396764875502667 0.157593618444947 5 5 5
ATTATTC A 0.208576940408464 0.396764875502667 0.157593618444947 5 5 5
ATTATTG A 0.208576940408464 0.396764875502667 0.157593618444947 5 5 5
ATTATTT A 0.208576940408464 0.396764875502667 0.157593618444947 5 5 5
ATTCAAA C 0.231722489936802 0.225166602608513 0.744347582004163 5 5 5
ATTCAAC C 0.231722489936802 0.225166602608513 0.744347582004163 5 5 5
ATTCAAG C 0.231722489936802 0.225166602608513 0.744347582004163 5 5 5
ATTCAAT C 0.231722489936802 0.225166602608513 0.744347582004163 5 5 5
ATTCACA C 0.136359785817629 0.279463098539207 0.724965692617742 7 7 7
ATTCACC C 0.136359785817629 0.279463098539207 0.724965692617742 5 5 5
ATTCACG C 0.136359785817629 0.279463098539207 0.724965692617742 5 5 5
ATTCACT C 0.136359785817629 0.279463098539207 0.724965692617742 5 5 5
ATTCAGA C 0.194395209220786 0.207779811986457 0.873922250151822 3 3 3
ATTCAGC C 0.194395209220786 0.207779811986457 0.873922250151822 3 3 3
ATTCAGG C 0.194395209220786 0.207779811986457 0.873922250151822 3 3 3
ATTCAGT C 0.194395209220786 0.207779811986457 0.873922250151822 3 3 3
ATTCATA C 0.419298238575488 0.185272754767704 0.851494390617219 5 5 5
ATTCATC C 0.419298238575488 0.185272754767704 0.851494390617219 5 5 5
ATTCATG C 0.419298238575488 0.185272754767704 0.851494390617219 5 5 5
ATTCATT C 0.419298238575488 0.185272754767704 0.851494390617219 5 5 5
ATTCCAA C 0.170122771325853 0.254959759052605 0.857778269125455 5 5 5
ATTCCAC C 0.170122771325853 0.254959759052605 0.857778269125455 5 5 5
ATTCCAG C 0.170122771325853 0.254959759052605 0.857778269125455 5 5 5
ATTCCAT C 0.2449673014059 0.243463131967894 0.962147456344702 7 7 7
ATTCCCA C 0.30778252845398 0.228622002700015 1.17009994998075 7 7 7
ATTCCCC C 0.210759329965659 0.223449584796719 0.857564035410949 7 7 7
ATTCCCG C 0.25927092920982 0.226035793748367 1.01383199269585 5 5 5
ATTCCCT C 0.25927092920982 0.226035793748367 1.01383199269585 5 5 5
ATTCCGA C 0.22930116115974 0.244163814441109 0.834621130847689 3 3 3
ATTCCGC C 0.22930116115974 0.244163814441109 0.834621130847689 3 3 3
ATTCCGG C 0.22930116115974 0.244163814441109 0.834621130847689 3 3 3
ATTCCGT C 0.22930116115974 0.244163814441109 0.834621130847689 3 3 3
ATTCCTA C 0.173117194163989 0.204291976783019 0.99149786710985 5 5 5
ATTCCTC C 0.222298584747675 0.155088272649779 0.867175394153531 7 7 7
ATTCCTG C 0.173117194163989 0.204291976783019 0.99149786710985 5 5 5
ATTCCTT C 0.173117194163989 0.204291976783019 0.99149786710985 5 5 5
ATTCGAA C 0.255369156558455 0.242586665562979 1.01075551603725 1 1 1
ATTCGAC C 0.255369156558455 0.242586665562979 1.01075551603725 1 1 1
ATTCGAG C 0.255369156558455 0.242586665562979 1.01075551603725 1 1 1
ATTCGAT C 0.255369156558455 0.242586665562979 1.01075551603725 1 1 1
ATTCGCA C 0.255369156558455 0.242586665562979 1.01075551603725 1 1 1
ATTCGCC C 0.255369156558455 0.242586665562979 1.01075551603725 1 1 1
ATTCGCG C 0.255369156558455 0.242586665562979 1.01075551603725 1 1 1
ATTCGCT C 0.255369156558455 0.242586665562979 1.01075551603725 1 1 1
[truncated: 2,953,962 more chars]
